# Supplementary material for: Demography and rapid local adaptation shape Creole cattle genome diversity in the tropics
Source: Evol Appl. 2018 May 18;12(1):105–22. doi: 10.1111/eva.12641 (PMC6304683; doi:10.1111/eva.12641)
Supplement: Supplementary file 6 [file EVA-12-105-s006.xlsx]

## Sheet: Hoja1
TABLE S1 Description of 27 taurine and indicine cattle populations.
BREED	ABBREVIATION	n	SPECIES	CONTINENT	ORIGIN	REF.b
Costeño con Cuernos	CCC	7	Bos promigenius taurus	Americas	Colombia	6
Florida Cracker	CRK	9	Bos promigenius taurus	Americas	Florida, United States	4
Romosinuano	RMS	8	Bos promigenius taurus	Americas	Columbia	2
San Martinero	SNM	7	Bos promigenius taurus	Americas	Colombia	6
Senepol	SNP	14	Bos promigenius taurus	Americas	United States Virgin Islands	4
Texas Longhorn	TXL	20	Bos promigenius taurus	Americas	Texas, United States	4
Berrenda en Colorado	BEC	8	Bos promigenius taurus	Europe	Spain	4,5
Cardena Andaluza	CAR	10	Bos promigenius taurus	Europe	Spain	4,5
Lidia	LID	19	Bos promigenius taurus	Europe	Spain	5,6,4
Mostrenca	MOS	5	Bos promigenius taurus	Europe	Spain	4
Pajuna	PAJ	6	Bos promigenius taurus	Europe	Spain	5
Asturiana de los Valles	RAV	5	Bos promigenius taurus	Europe	Spain	6
Retinta	RET	9	Bos promigenius taurus	Europe	Spain	4,6
Cachena	CAC	3	Bos promigenius taurus	Europe	Portugal	5
Angus	ANG	30	Bos promigenius taurus	Europe	Aberdeenshire, Scotland	1,4
Milking Shorthorn	MSH	9	Bos promigenius taurus	Europe	England	4
Beef Shorthorn	SHR	17	Bos promigenius taurus	Europe	England	2,4
Holstein	HOL	30	Bos promigenius taurus	Europe	Holland	1,3,4,5
Jersey	JER	28	Bos promigenius taurus	Europe	Jersey Island	1,5
Red Poll	RPO	5	Bos promigenius taurus	Europe		4
Baoule	BAO	29	Bos promigenius taurus	Africa	Burkina Faso	3
Lagune	LAG	30	Bos promigenius taurus	Africa	Benin	3
N'Dama	NDA	25	Bos promigenius taurus	Africa	Ivory Coast, Africa	1
Somba	SOM	30	Bos promigenius taurus	Africa	Togo	3
Brahman	BRM	30	Bos promigenius indicus	Americas	Gulf Coast, United States	1,4
Nelore	NEL	24	Bos promigenius indicus	Americas	Brazil	1,5
Gir	GIR	24	Bos promigenius indicus	Asia	Gujerat, India	3
bReferences: 1 – Bovine Hapmap et al. (2009); 2 – Decker et al. (2009) https://animalsciences.missouri.edu/animalgenomics/publications/php; 3 – Gautier et al. (2010) ; 4 – Decker et al. (2014) http://datadryad.org/resource/doi:10.5061/dryad.th092; 5 – Upadhyay et al. (2017) http://datadryad.org/resource/doi:10.5061/dryad.f2d1q; 6 - Animals newly genotyped.
