# Supplementary material for: Demography and rapid local adaptation shape Creole cattle genome diversity in the tropics
Source: Evol Appl. 2018 May 18;12(1):105–22. doi: 10.1111/eva.12641 (PMC6304683; doi:10.1111/eva.12641)
Supplement: Supplementary file 7 [file EVA-12-105-s007.xlsx]

## Sheet: Hoja1
TABLE S2 Observed summary statistics for reconstructing Creole cattle demographic history using approximate Bayesian computation (ABC).
Summary statistic	Observed value	Description
H_1a	0.331	Average expected heterozygosity across loci in Iber
H_2a	0.318	Average expected heterozygosity across loci in Col
H_3a	0.303	Average expected heterozygosity across loci in SNP
H_4a	0.318	Average expected heterozygosity across loci in TXL
Hsd_1	0.151	stdev of average expected heterozygosity across loci in Iber
Hsd_2	0.167	stdev of average expected heterozygosity across loci in Col
Hsd_3	0.182	stdev of average expected heterozygosity across loci in SNP
Hsd_4	0.167	stdev of average expected heterozygosity across loci in TXL
mean_H	0.317	Mean heterozygosity across all loci and the four populations
sd_H	0.0113	stdev of heterozygosity across all four populations
tot_H	0.335	Mean expected heterozygosity across loci for the four populations combined
FST_2_1	0.0381	FST between Iber and Col
FST_3_1	0.0782	FST between SNP and Iber
FST_3_2	0.0828	FST between SNP and Col
FST_4_1	0.041	FST between TXL and Iber
FST_4_2	0.05	FST between TXL and Col
FST_4_3	0.0938	FST between TXL and SNP
aSummary statistic was removed in final analysis due to correlation.
