# Supplementary material for: Demography and rapid local adaptation shape Creole cattle genome diversity in the tropics
Source: Evol Appl. 2018 May 18;12(1):105–22. doi: 10.1111/eva.12641 (PMC6304683; doi:10.1111/eva.12641)
Supplement: Supplementary file 8 [file EVA-12-105-s008.xlsx]

## Sheet: Colombian breeds
TABLE S3 Significant SNPs showing recent signatures of selection identified with XP-EHH in the different Creole cattle breeds.
SNP ID	Chromosome	Position	Norm XP-EHH	P-XPEHH	-log10(P-XPEHH)
Colombian breeds - IB1
ARS-BFGL-NGS-49632	6	95103588	3.03326	0.00775758	2.11027
BTB-00270662	6	95137441	3.03326	0.008	2.09691
BTB-01677314	6	95200808	3.03326	0.00824242	2.08395
Hapmap44412-BTA-80524	7	110064329	3.01693	0.00848485	2.07136
ARS-BFGL-NGS-109270	8	102410847	3.50645	0.00363636	2.43933
BTB-02000674	8	102484992	3.66385	0.00266667	2.57403
BTA-82622-no-rs	8	102608032	3.42364	0.00387879	2.4113
ARS-BFGL-NGS-62681	8	102728532	2.96724	0.00945455	2.02436
BTB-00866140	9	88714313	3.21255	0.00509091	2.2932
ARS-BFGL-NGS-107491	11	66153626	3.17995	0.00533333	2.273
BTA-32348-no-rs	13	38674487	2.98366	0.0089697	2.04722
ARS-BFGL-NGS-20188	13	38858641	3.55159	0.00315152	2.50148
ARS-BFGL-NGS-84653	13	39270967	3.14034	0.00581818	2.23521
ARS-BFGL-NGS-5494	13	39569134	2.96075	0.00969697	2.01336
Hapmap41547-BTA-46171	13	39602766	3.67092	0.00242424	2.61542
ARS-BFGL-NGS-108568	13	39961667	4.04202	0.00145455	2.83727
Hapmap49122-BTA-32454	13	40001727	3.96379	0.00193939	2.71233
ARS-BFGL-NGS-36574	13	40031719	4.63761	0.000242424	3.61542
ARS-BFGL-NGS-27815	13	40103153	4.07384	0.000484848	3.31439
ARS-BFGL-NGS-87289	13	40305153	3.92158	0.00218182	2.66118
Hapmap50934-BTA-32439	13	40427350	3.08695	0.00654545	2.18406
ARS-BFGL-NGS-44116	13	40491708	4.05664	0.000727273	3.1383
ARS-BFGL-NGS-29144	13	40606621	4.04393	0.00121212	2.91645
ARS-BFGL-NGS-21158	13	40753080	3.52553	0.00339394	2.4693
ARS-BFGL-NGS-15975	13	40815971	3.3914	0.00436364	2.36015
ARS-BFGL-NGS-58346	13	40880250	2.94257	0.00993939	2.00264
ARS-BFGL-NGS-13176	13	41749885	3.39718	0.00412121	2.38498
ARS-BFGL-NGS-109376	13	41952009	3.61091	0.00290909	2.53624
ARS-BFGL-NGS-14104	13	42192875	3.14374	0.00557576	2.2537
BTB-00567299	14	46845423	3.07074	0.0070303	2.15303
BTA-34836-no-rs	14	46991388	3.38989	0.00460606	2.33667
BTA-50232-no-rs	20	32360404	3.04995	0.00751515	2.12406
ARS-BFGL-NGS-18037	20	32970200	3.09591	0.00606061	2.21748
BTB-01175381	20	33007835	3.08868	0.00630303	2.20045
Hapmap52690-ss46526609	20	35973199	3.06333	0.00727273	2.1383
BTA-50482-no-rs	20	36336225	3.35708	0.00484848	2.31439
ARS-BFGL-NGS-2860	20	36513431	3.07465	0.00678788	2.16827
ARS-BFGL-NGS-14031	20	36561330	4.04454	0.000969697	3.01336
BTA-115321-no-rs	20	36840675	4.02592	0.00169697	2.77033
ARS-BFGL-NGS-56135	20	40592909	2.9706	0.00921212	2.03564
ARS-BFGL-NGS-2617	29	34487700	3.00549	0.00872727	2.05912
Colombian breeds - IB2
BTA-44267-no-rs	1	96677750	3.62354	0.00260602	2.58402
Hapmap47007-BTA-43282	1	97123740	3.68571	0.0021322	2.67117
ARS-BFGL-NGS-43565	1	147556901	3.25374	0.00923952	2.03435
ARS-BFGL-NGS-25873	1	147640547	3.54096	0.00402748	2.39497
Hapmap45492-BTA-44298	1	147841620	3.30403	0.00829187	2.08135
ARS-BFGL-NGS-49632	6	95103588	3.41191	0.00592277	2.22748
BTB-00270662	6	95137441	3.41191	0.00615968	2.21044
BTB-01677314	6	95200808	3.41191	0.00639659	2.19405
ARS-BFGL-NGS-46598	6	102708394	3.28155	0.0087657	2.05721
ARS-BFGL-NGS-54732	6	115360264	3.23871	0.00995025	2.00217
Hapmap53755-rs29023406	6	115451787	3.46008	0.00544895	2.26369
ARS-BFGL-NGS-21859	6	115531357	3.46008	0.00568586	2.2452
BTA-80514-no-rs	7	110186764	3.51013	0.00473821	2.32439
ARS-BFGL-NGS-103332	8	104340545	3.69816	0.00189529	2.72233
Hapmap42693-BTA-82654	8	104701604	3.4015	0.00687041	2.16302
BTB-00866140	9	88714313	3.51112	0.0045013	2.34666
Hapmap55927-rs29010962	11	70244530	3.50674	0.00497512	2.3032
ARS-BFGL-NGS-20188	13	38858641	3.61492	0.00284293	2.54623
ARS-BFGL-NGS-108568	13	39961667	3.92523	0.00118455	2.92645
Hapmap49122-BTA-32454	13	40001727	3.24381	0.00971334	2.01263
ARS-BFGL-NGS-36574	13	40031719	4.37172	0.000473821	3.32439
ARS-BFGL-NGS-27815	13	40103153	3.46404	0.00521204	2.28299
ARS-BFGL-NGS-87289	13	40305153	3.40666	0.0066335	2.17826
ARS-BFGL-NGS-44116	13	40491708	3.34187	0.00758114	2.12027
ARS-BFGL-NGS-29144	13	40606621	3.54122	0.00379057	2.4213
ARS-BFGL-NGS-21158	13	40753080	3.36312	0.00710732	2.14829
ARS-BFGL-NGS-15975	13	40815971	3.68151	0.00236911	2.62542
ARS-BFGL-NGS-58346	13	40880250	3.24586	0.00947643	2.02336
BTA-37177-no-rs	15	58775396	3.25412	0.00900261	2.04563
Hapmap45498-BTA-50448	20	35888849	3.56051	0.00355366	2.44932
Hapmap52690-ss46526609	20	35973199	3.57529	0.00331675	2.47929
BTB-01912756	20	36152608	3.60207	0.00307984	2.51147
ARS-BFGL-NGS-13317	20	36290931	3.70166	0.00165837	2.78032
BTA-50482-no-rs	20	36336225	4.04951	0.000947643	3.02336
ARS-BFGL-NGS-2860	20	36513431	4.33758	0.000710732	3.14829
ARS-BFGL-NGS-14031	20	36561330	4.61268	0.000236911	3.62542
BTA-115321-no-rs	20	36840675	3.90696	0.00142146	2.84726
Hapmap53150-ss46526297	20	37173538	3.53385	0.00426439	2.37014
ARS-BFGL-NGS-56135	20	40592909	3.35201	0.00734423	2.13405
ARS-BFGL-NGS-57426	29	23509444	3.31231	0.00805496	2.09394
ARS-BFGL-NGS-105389	29	23558604	3.33287	0.00781805	2.1069
Hapmap60712-rs29014894	29	33992669	3.3034	0.00852878	2.06911
Colombian breeds - LID
BTA-44267-no-rs	1	96677750	3.01193	0.00943853	2.0251
Hapmap34855-BES3_Contig373_1182	4	5549277	3.01467	0.00919652	2.03638
Hapmap54675-rs29016879	4	5712778	3.00559	0.00968054	2.0141
ARS-BFGL-NGS-54732	6	115360264	3.06014	0.00847047	2.07209
Hapmap45780-BTA-78557	7	25626694	3.09862	0.00774443	2.11101
BTB-00329283	7	107247666	3.14383	0.00556631	2.25443
ARS-BFGL-NGS-103332	8	104340545	3.19912	0.00459826	2.33741
BTB-00369009	8	104572171	3.0639	0.00822846	2.08468
ARS-BFGL-NGS-107776	8	104621424	3.11216	0.00701839	2.15376
Hapmap42693-BTA-82654	8	104701604	3.7908	0.00121007	2.91719
BTB-00866140	9	88714313	3.11847	0.00653437	2.1848
ARS-BFGL-NGS-2949	10	91720092	3.10016	0.00726041	2.13904
BTB-00444654	10	91751584	3.10016	0.00750242	2.1248
ARS-BFGL-NGS-68850	11	5252617	3.22441	0.00411423	2.38571
ARS-BFGL-NGS-43582	11	5349030	3.13007	0.00629235	2.20119
ARS-BFGL-NGS-20188	13	38858641	3.11272	0.00677638	2.169
ARS-BFGL-NGS-24069	13	39110625	3.58073	0.00193611	2.71307
ARS-BFGL-NGS-84653	13	39270967	3.50444	0.00217812	2.66192
ARS-BFGL-NGS-4854	13	39378251	3.70691	0.00145208	2.83801
ARS-BFGL-NGS-5494	13	39569134	3.49219	0.00242014	2.61616
Hapmap41547-BTA-46171	13	39602766	3.02676	0.0089545	2.04796
ARS-BFGL-NGS-108568	13	39961667	3.92099	0.000242014	3.61616
ARS-BFGL-NGS-36574	13	40031719	3.88264	0.000726041	3.13904
ARS-BFGL-NGS-27815	13	40103153	3.33103	0.00338819	2.47003
ARS-BFGL-NGS-87289	13	40305153	3.4855	0.00266215	2.57477
ARS-BFGL-NGS-44116	13	40491708	3.281	0.00387222	2.41204
ARS-BFGL-NGS-29144	13	40606621	3.28414	0.0036302	2.44007
ARS-BFGL-NGS-21158	13	40753080	3.13288	0.00605034	2.21822
ARS-BFGL-NGS-15975	13	40815971	3.05722	0.00871249	2.05986
ARS-BFGL-NGS-13176	13	41749885	3.08484	0.00798645	2.09765
ARS-BFGL-NGS-109376	13	41952009	2.98961	0.00992256	2.00338
ARS-BFGL-NGS-87646	13	42705543	3.14444	0.0053243	2.27374
BTA-32552-no-rs	13	42817489	3.21569	0.00435624	2.36089
BTB-01912756	20	36152608	3.39437	0.00314618	2.50222
ARS-BFGL-NGS-13317	20	36290931	3.1585	0.00484027	2.31513
BTA-50482-no-rs	20	36336225	3.6754	0.00169409	2.77106
ARS-BFGL-NGS-2860	20	36513431	3.79393	0.000968054	3.0141
ARS-BFGL-NGS-14031	20	36561330	3.88743	0.000484027	3.31513
BTA-115321-no-rs	20	36840675	3.136	0.00580833	2.23595
Hapmap53150-ss46526297	20	37173538	3.14958	0.00508228	2.29394
ARS-BFGL-NGS-35260	27	33435883	3.41747	0.00290416	2.53698

## Sheet: Florida Cracker
TABLE S3 Significant SNPs showing recent signatures of selection identified with XP-EHH in the different Creole breeds
SNP ID	Chromosome	Position	Norm XP-EHH	P-XPEHH	-log10(P-XPEHH)
Florida Cracker - IB1
ARS-BFGL-NGS-42248	1	62873964	2.844	0.0060931	2.21516
BTB-00113683	2	116367423	2.74639	0.0080429	2.09459
Hapmap41888-BTA-49091	2	116433943	2.77592	0.00731172	2.13598
ARS-BFGL-NGS-80689	3	93744226	2.78134	0.007068	2.1507
ARS-BFGL-NGS-23162	3	116574964	2.74013	0.00853034	2.06903
BTB-00226634	5	44695924	3.22822	0.00268097	2.57171
ARS-BFGL-NGS-66490	6	20374972	2.72959	0.00877407	2.0568
Hapmap24200-BTA-147598	7	98013150	3.26179	0.00243724	2.6131
BTA-88724-no-rs	7	98194828	2.78671	0.00658055	2.18174
ARS-BFGL-NGS-69455	7	98635208	3.04813	0.00487448	2.31207
Hapmap52177-rs29018251	7	98726055	3.175	0.00316841	2.49916
ARS-BFGL-NGS-4074	7	98820742	2.77265	0.00755545	2.12174
Hapmap44138-BTA-80281	7	98887313	2.77265	0.00779917	2.10795
BTB-00479671	7	107452906	3.33918	0.00146234	2.83495
BTB-00479495	7	107645565	3.11791	0.00341214	2.46697
BTB-01548437	7	107770283	2.71683	0.00926152	2.03332
BTB-01553536	7	107837688	3.10531	0.00365586	2.43701
Hapmap49763-BTA-80570	7	108685133	2.78587	0.00682427	2.16594
BTA-83934-no-rs	9	8744696	3.098	0.00414331	2.38265
ARS-BFGL-NGS-72307	9	8933985	2.70472	0.00950524	2.02204
Hapmap25446-BTC-054694	14	26003598	2.74473	0.00828662	2.08162
Hapmap31956-BTC-054628	14	26035082	2.68623	0.00974896	2.01104
Hapmap24966-BTC-054594	14	26080801	2.68623	0.00999269	2.00032
Hapmap32434-BTC-011497	14	26473490	3.4007	0.00121862	2.91413
ARS-BFGL-NGS-35159	14	26508236	3.30682	0.00170607	2.768
Hapmap50665-BTA-34310	14	26542736	3.19901	0.00292469	2.53392
ARS-BFGL-NGS-83583	14	26597692	3.09911	0.00389959	2.40898
ARS-BFGL-NGS-32721	14	26621020	3.0682	0.00463076	2.33435
Hapmap27935-BTC-065354	14	26899089	2.96985	0.00511821	2.29088
ARS-BFGL-NGS-75315	16	76332415	3.68343	0.000974896	3.01104
ARS-BFGL-NGS-12995	16	76423682	4.18859	0.000243724	3.6131
Hapmap43538-BTA-26895	16	76546241	4.13885	0.000487448	3.31207
ARS-BFGL-NGS-17566	16	76781132	3.92328	0.000731172	3.13598
ARS-BFGL-NGS-49089	16	76966633	3.27202	0.00219352	2.65886
ARS-BFGL-NGS-90340	16	77142726	3.28034	0.00194979	2.71001
ARS-BFGL-NGS-29594	18	6331293	3.07193	0.00438703	2.35783
Hapmap52867-rs29023496	21	27087855	2.82193	0.00633683	2.19813
Hapmap38722-BTA-107506	23	45507722	2.87587	0.00536193	2.27068
BTA-107511-no-rs	23	45530763	2.85377	0.00560565	2.25137
BTA-107518-no-rs	23	45586528	2.85377	0.00584938	2.23289
ARS-BFGL-NGS-39380	23	46255189	2.71844	0.00901779	2.0449
Florida Cracker - IB2
ARS-BFGL-NGS-34687	1	45900804	2.91046	0.00675513	2.17037
BTB-00135596	3	74897466	3.01266	0.00554885	2.2558
ARS-BFGL-NGS-25040	3	74919850	3.22863	0.00361882	2.44143
BTB-01752230	5	44578979	2.91902	0.00627262	2.20255
BTB-00226634	5	44695924	3.44632	0.00144753	2.83937
ARS-BFGL-NGS-89627	5	116303883	2.90305	0.00699638	2.15513
BTB-00244545	6	13116417	2.93036	0.00579011	2.23731
Hapmap24200-BTA-147598	7	98013150	3.53103	0.00120627	2.91855
BTA-88724-no-rs	7	98194828	2.8778	0.0079614	2.09901
ARS-BFGL-NGS-69455	7	98635208	3.08266	0.0053076	2.2751
Hapmap52177-rs29018251	7	98726055	3.19401	0.00386007	2.4134
ARS-BFGL-NGS-4074	7	98820742	2.85699	0.00892642	2.04932
Hapmap44138-BTA-80281	7	98887313	2.85699	0.00916767	2.03774
BTB-00479671	7	107452906	3.34932	0.00217129	2.66328
BTB-00479495	7	107645565	3.33558	0.00241255	2.61752
BTB-01548437	7	107770283	3.08409	0.00506634	2.29531
BTB-01553536	7	107837688	3.14181	0.00434258	2.36225
Hapmap55927-rs29010962	11	70244530	2.79139	0.00965018	2.01546
ARS-BFGL-NGS-36089	14	25698286	3.29474	0.00313631	2.50358
BTA-97369-no-rs	14	25887784	2.78952	0.00989144	2.00474
ARS-BFGL-NGS-8308	14	25982072	3.13458	0.00458384	2.33877
Hapmap25446-BTC-054694	14	26003598	3.82509	0.000723764	3.1404
Hapmap31956-BTC-054628	14	26035082	3.30019	0.0026538	2.57613
Hapmap24966-BTC-054594	14	26080801	3.30019	0.00289505	2.53834
BTB-01143619	14	26196375	2.81911	0.00940893	2.02646
ARS-BFGL-NGS-35159	14	26508236	3.1662	0.00410133	2.38708
Hapmap50665-BTA-34310	14	26542736	3.2719	0.00337756	2.4714
ARS-BFGL-NGS-75315	16	76332415	2.92744	0.00603136	2.21958
ARS-BFGL-NGS-12995	16	76423682	3.92421	0.000482509	3.31649
Hapmap43538-BTA-26895	16	76546241	3.70313	0.000965018	3.01546
ARS-BFGL-NGS-17566	16	76781132	4.12647	0.000241255	3.61752
ARS-BFGL-NGS-49089	16	76966633	3.08992	0.00482509	2.31649
ARS-BFGL-NGS-29594	18	6331293	2.8702	0.00868516	2.06122
Hapmap40441-BTA-54131	22	31841994	2.90166	0.00723764	2.1404
ARS-BFGL-NGS-87577	22	37590098	2.90166	0.00747889	2.12616
ARS-BFGL-NGS-100820	22	37615930	2.90166	0.00772014	2.11237
Hapmap38722-BTA-107506	23	45507722	2.9135	0.00651387	2.18616
BTA-107511-no-rs	23	45530763	2.87476	0.00820265	2.08605
BTA-107518-no-rs	23	45586528	2.87476	0.00844391	2.07346
ARS-BFGL-NGS-31501	26	24507253	3.37324	0.00168878	2.77243
ARS-BFGL-NGS-1092	26	24531763	3.37324	0.00193004	2.71443
Florida Cracker - LID
BTB-00226634	5	44695924	3.09444	0.00345935	2.46101
BTB-01317228	6	13012206	3.39242	0.00172968	2.76204
ARS-BFGL-NGS-83035	6	13085315	3.16374	0.00271806	2.56574
BTB-00244545	6	13116417	3.00229	0.00543613	2.26471
Hapmap24200-BTA-147598	7	98013150	3.55258	0.00123548	2.90816
BTA-88724-no-rs	7	98194828	3.03977	0.00420064	2.37668
BTB-00329283	7	107247666	2.83385	0.00914257	2.03893
BTB-00479682	7	107424447	3.58838	0.000988386	3.00507
BTB-00479671	7	107452906	3.6372	0.00074129	3.13001
BTB-00479495	7	107645565	3.70536	0.000494193	3.3061
BTB-01548437	7	107770283	3.78749	0.000247097	3.60713
BTB-01553536	7	107837688	3.00376	0.00518903	2.28491
ARS-BFGL-NGS-72307	9	8933985	2.83325	0.00938967	2.02735
ARS-BFGL-NGS-36089	14	25698286	2.84734	0.00889548	2.05083
BTA-97369-no-rs	14	25887784	2.99254	0.00568322	2.24541
Hapmap25446-BTC-054694	14	26003598	2.86008	0.00840128	2.07565
Hapmap31956-BTC-054628	14	26035082	2.90599	0.0071658	2.14474
Hapmap24966-BTC-054594	14	26080801	2.90599	0.0074129	2.13001
ARS-BFGL-NGS-35159	14	26508236	3.01809	0.00494193	2.3061
Hapmap50665-BTA-34310	14	26542736	3.08691	0.00370645	2.43104
Hapmap23172-BTC-011263	14	26685204	2.95315	0.00667161	2.17577
Hapmap27935-BTC-065354	14	26899089	3.06205	0.00395355	2.40301
Hapmap22691-BTC-065298	14	26926569	3.28993	0.00197677	2.70404
ARS-BFGL-NGS-75315	16	76332415	3.24796	0.00222387	2.65289
ARS-BFGL-NGS-12995	16	76423682	3.41402	0.00148258	2.82898
BTB-02013769	16	77673193	3.02601	0.00444774	2.35186
BTB-01698874	16	77939430	3.02601	0.00469484	2.32838
Hapmap38722-BTA-107506	23	45507722	2.96835	0.00642451	2.19216
BTA-107511-no-rs	23	45530763	2.97089	0.00593032	2.22692
BTA-107518-no-rs	23	45586528	2.97089	0.00617742	2.20919
BTB-00867599	23	46010729	2.85646	0.00864838	2.06307
ARS-BFGL-NGS-39380	23	46255189	2.86678	0.00815419	2.08862
BTB-00867928	23	46373705	2.87126	0.00790709	2.10198
ARS-BFGL-NGS-64815	23	46401353	2.82278	0.00963677	2.01607
ARS-BFGL-NGS-86712	26	42959100	2.81285	0.00988386	2.00507
Hapmap40383-BTA-100914	28	5052476	2.88089	0.00766	2.11577
BTA-11034-no-rs	28	5123022	3.13443	0.00321226	2.49319
ARS-BFGL-NGS-101604	28	5174726	3.20277	0.00247097	2.60713
ARS-BFGL-NGS-65545	28	5818384	3.14526	0.00296516	2.52795
ARS-BFGL-NGS-33721	28	5876902	2.926	0.00691871	2.15998

## Sheet: Senepol
TABLE S3 Significant SNPs showing recent signatures of selection identified with XP-EHH in the different Creole breeds
SNP ID	Chromosome	Position	Norm XP-EHH	P-XPEHH	-log10(P-XPEHH)
Senepol-IB1
ARS-BFGL-BAC-6557	1	1234172	4.0843	0.00170898	2.76726
ARS-BFGL-BAC-7196	1	1264369	4.0843	0.00195312	2.70927
Hapmap53766-ss46526150	1	1359951	3.70325	0.00366211	2.43627
ARS-BFGL-BAC-13059	1	1760113	3.45181	0.00537109	2.26994
ARS-BFGL-NGS-98287	1	2749920	3.45213	0.00512695	2.29014
BTA-45181-no-rs	1	6623322	3.11607	0.00878906	2.05606
ARS-BFGL-NGS-18996	1	57238377	3.17963	0.0078125	2.10721
BTB-00031464	1	62811670	3.19299	0.00732422	2.13524
ARS-BFGL-NGS-42248	1	62873964	3.23283	0.00585938	2.23215
ARS-BFGL-NGS-44433	1	63799085	3.21184	0.00634766	2.19739
BTB-00451094	1	64629383	3.53849	0.00488281	2.31133
BTB-00033025	1	64667900	3.03795	0.00952148	2.0213
BTB-00033060	1	64730690	3.03795	0.00976562	2.0103
ARS-BFGL-NGS-71757	1	64766940	3.58952	0.00439453	2.35709
BTB-00033090	1	64788160	3.85467	0.00244141	2.61236
BTB-00026837	1	64990681	4.11753	0.000976562	3.0103
BTB-00027056	1	65126749	4.43514	0.000244141	3.61236
Hapmap45865-BTA-15414	1	65203417	3.86595	0.00219727	2.65812
ARS-BFGL-NGS-36873	1	65252905	3.10342	0.0090332	2.04416
Hapmap41697-BTA-96617	2	28722493	3.13868	0.00854492	2.06829
BTB-00139181	3	81047780	3.16901	0.00805664	2.09385
ARS-BFGL-NGS-104130	7	64318437	3.21124	0.0065918	2.181
BTB-00315902	7	64414652	3.21124	0.00683594	2.1652
UA-IFASA-7224	7	64512119	3.82882	0.00268555	2.57097
ARS-BFGL-NGS-105590	7	64766846	3.72004	0.00341797	2.46623
BTB-00316348	7	64939808	3.14021	0.00830078	2.08088
Hapmap47230-BTA-27297	20	23593803	3.55289	0.00463867	2.33361
BTB-01912756	20	36152608	3.37706	0.00561523	2.25063
ARS-BFGL-NGS-13317	20	36290931	3.69537	0.00390625	2.40824
BTA-50482-no-rs	20	36336225	4.11241	0.0012207	2.91339
ARS-BFGL-NGS-2860	20	36513431	4.11241	0.00146484	2.83421
ARS-BFGL-NGS-14031	20	36561330	4.1352	0.000732422	3.13524
BTA-115321-no-rs	20	36840675	4.23272	0.000488281	3.31133
Hapmap53150-ss46526297	20	37173538	3.22475	0.00610352	2.21442
BTB-00782435	20	37264477	3.19432	0.00708008	2.14996
INRA-620	20	37440474	3.04835	0.00927734	2.03258
Hapmap57276-ss46526009	20	37596667	3.80955	0.00292969	2.53318
Hapmap42572-BTA-50505	20	37630456	3.80955	0.00317383	2.49842
BTB-01565998	20	37915840	3.62678	0.00415039	2.38191
ARS-BFGL-BAC-41359	25	33958794	3.19051	0.00756836	2.121
Senepol-IB2
Hapmap53766-ss46526150	1	1359951	3.4702	0.00628019	2.20203
ARS-BFGL-BAC-13059	1	1760113	3.50293	0.00531401	2.27458
ARS-BFGL-BAC-14930	1	1782724	3.50931	0.00507246	2.29478
ARS-BFGL-NGS-25183	1	1896112	3.29021	0.00821256	2.08552
ARS-BFGL-NGS-22858	1	2524748	3.66073	0.00458937	2.33825
ARS-BFGL-NGS-58892	1	2714141	3.71212	0.00410628	2.38655
ARS-BFGL-NGS-98287	1	2749920	4.26018	0.00120773	2.91803
BTB-00001612	1	2771830	3.79886	0.0031401	2.50306
BTA-45181-no-rs	1	6623322	3.48651	0.00603865	2.21906
BTA-46228-no-rs	1	6882069	3.40134	0.00724638	2.13988
BTA-101821-no-rs	1	63653354	3.25748	0.00917874	2.03722
ARS-BFGL-NGS-44433	1	63799085	3.60497	0.00483092	2.31597
ARS-BFGL-NGS-71757	1	64766940	3.28679	0.00845411	2.07293
BTB-00033090	1	64788160	3.39196	0.00748792	2.12564
BTB-00026837	1	64990681	4.03606	0.00217391	2.66276
BTB-00027056	1	65126749	4.17725	0.00169082	2.7719
Hapmap45865-BTA-15414	1	65203417	3.91569	0.00289855	2.53782
Hapmap51211-BTA-33586	1	66864968	3.25514	0.00942029	2.02594
ARS-BFGL-NGS-6075	1	67286095	3.46652	0.00652174	2.18564
BTB-00026096	1	67310117	3.46652	0.00676329	2.16984
ARS-BFGL-NGS-25040	3	74919850	3.27624	0.0089372	2.0488
ARS-BFGL-NGS-35689	5	111079258	3.49306	0.00555556	2.25527
ARS-BFGL-NGS-30168	5	111313740	3.33054	0.00797101	2.09849
UA-IFASA-7224	7	64512119	3.45603	0.00700483	2.1546
ARS-BFGL-NGS-105590	7	64766846	3.67539	0.00434783	2.36173
BTB-00316348	7	64939808	3.49241	0.0057971	2.23679
Hapmap39474-BTA-19488	10	18921165	3.37907	0.00772947	2.11185
Hapmap48670-BTA-16740	20	23717482	3.24423	0.00990338	2.00422
Hapmap45498-BTA-50448	20	35888849	3.28354	0.00869565	2.0607
Hapmap52690-ss46526609	20	35973199	3.24742	0.00966184	2.01494
BTB-01912756	20	36152608	4.23113	0.00144928	2.83885
ARS-BFGL-NGS-13317	20	36290931	4.67245	0.000241546	3.617
BTA-50482-no-rs	20	36336225	4.63688	0.000483092	3.31597
ARS-BFGL-NGS-2860	20	36513431	4.63688	0.000724638	3.13988
ARS-BFGL-NGS-14031	20	36561330	4.54044	0.000966184	3.01494
BTA-115321-no-rs	20	36840675	4.11671	0.00193237	2.71391
Hapmap53150-ss46526297	20	37173538	3.99411	0.00241546	2.617
BTB-00782435	20	37264477	3.94871	0.002657	2.57561
INRA-620	20	37440474	3.72212	0.00386473	2.41288
Hapmap57276-ss46526009	20	37596667	3.78235	0.00338164	2.47087
Hapmap42572-BTA-50505	20	37630456	3.78235	0.00362319	2.44091
Senepol-LID
ARS-BFGL-BAC-6557	1	1234172	4.01454	0.00124224	2.9058
ARS-BFGL-BAC-7196	1	1264369	4.01454	0.00149068	2.82661
Hapmap53766-ss46526150	1	1359951	3.59646	0.00248447	2.60477
ARS-BFGL-BAC-13059	1	1760113	3.10228	0.00720497	2.14237
ARS-BFGL-NGS-71085	1	2393763	3.29231	0.00546584	2.26234
ARS-BFGL-NGS-22858	1	2524748	2.9578	0.00993789	2.00271
ARS-BFGL-NGS-58892	1	2714141	3.90108	0.00198758	2.70168
ARS-BFGL-NGS-98287	1	2749920	3.57221	0.00298137	2.52558
BTB-00001612	1	2771830	3.3972	0.0047205	2.32601
Hapmap24136-BTA-124014	1	53084847	3.01005	0.00795031	2.09962
BTB-00025135	1	53528573	3.17143	0.00670807	2.1734
ARS-BFGL-NGS-44433	1	63799085	3.53451	0.00347826	2.45864
ARS-BFGL-NGS-105436	1	63951419	2.96302	0.00968944	2.0137
BTB-00451094	1	64629383	3.20602	0.00645963	2.18979
ARS-BFGL-NGS-71757	1	64766940	3.05915	0.00770186	2.1134
BTB-00033090	1	64788160	3.26305	0.00571429	2.24304
BTB-00026837	1	64990681	3.50176	0.00372671	2.42867
BTB-00027056	1	65126749	3.59268	0.00273292	2.56337
Hapmap45865-BTA-15414	1	65203417	3.32003	0.00496894	2.30374
BTA-46926-no-rs	2	26234295	2.99644	0.00919255	2.03656
BTB-00091568	2	26362611	2.99818	0.00869565	2.0607
ARS-BFGL-NGS-11470	2	26861021	2.99818	0.0089441	2.04846
UA-IFASA-7224	7	64512119	3.08182	0.00745342	2.12764
ARS-BFGL-NGS-105590	7	64766846	3.3082	0.00521739	2.28255
BTB-00316348	7	64939808	3.00614	0.0084472	2.07329
ARS-BFGL-BAC-35584	20	22542386	3.00797	0.00819876	2.08625
Hapmap47230-BTA-27297	20	23593803	3.13455	0.00695652	2.15761
BTB-01912756	20	36152608	4.00667	0.00173913	2.75967
ARS-BFGL-NGS-13317	20	36290931	4.25657	0.000745342	3.12764
BTA-50482-no-rs	20	36336225	4.39233	0.000248447	3.60477
ARS-BFGL-NGS-2860	20	36513431	4.39233	0.000496894	3.30374
ARS-BFGL-NGS-14031	20	36561330	4.07085	0.000993789	3.00271
BTA-115321-no-rs	20	36840675	3.57121	0.00322981	2.49082
Hapmap53150-ss46526297	20	37173538	3.73402	0.00223602	2.65052
BTB-00782435	20	37264477	3.47891	0.00397516	2.40065
INRA-620	20	37440474	3.22313	0.00621118	2.20683
Hapmap57276-ss46526009	20	37596667	3.45109	0.0042236	2.37432
Hapmap42572-BTA-50505	20	37630456	3.45109	0.00447205	2.34949
BTB-01565998	20	37915840	3.23213	0.00596273	2.22455
BTB-01542431	24	36408576	2.97427	0.00944099	2.02498

## Sheet: Texas Longhorn
TABLE S3 Significant SNPs showing recent signatures of selection identified with XP-EHH in the different Creole breeds
SNP ID	Chromosome	Position	Norm XP-EHH	P-XPEHH	-log10(P-XPEHH)
Texas Longhorn - IB1
ARS-BFGL-NGS-18996	1	57238377	3.35113	0.00359454	2.44436
BTA-27077-no-rs	5	44395286	3.02871	0.00766834	2.1153
BTB-01752230	5	44578979	3.68216	0.00119818	2.92148
BTB-00226634	5	44695924	2.98525	0.00934579	2.02938
BTB-02031673	6	19576414	2.99414	0.00910616	2.04066
Hapmap38814-BTA-115768	6	19870314	3.5645	0.00167745	2.77535
Hapmap50753-BTA-66069	6	20330227	2.96822	0.00958543	2.01839
BTB-01130079	7	58255324	3.00836	0.00862689	2.06415
Hapmap49122-BTA-32454	13	40001727	3.42698	0.00287563	2.54127
ARS-BFGL-NGS-36574	13	40031719	3.82815	0.000479272	3.31942
ARS-BFGL-NGS-27815	13	40103153	3.7247	0.000958543	3.01839
ARS-BFGL-NGS-87289	13	40305153	3.23742	0.00479272	2.31942
ARS-BFGL-NGS-44116	13	40491708	3.24638	0.00431344	2.36518
ARS-BFGL-NGS-29144	13	40606621	3.15541	0.00551162	2.25872
ARS-BFGL-NGS-21158	13	40753080	3.02465	0.00790798	2.10193
ARS-BFGL-NGS-15975	13	40815971	3.35333	0.0033549	2.47432
BTB-00525974	13	46315926	3.07646	0.0067098	2.17329
ARS-BFGL-NGS-28163	19	57980697	3.54801	0.00215672	2.66621
ARS-BFGL-NGS-29724	19	58024390	3.45081	0.00263599	2.57906
ARS-BFGL-NGS-56333	19	58132528	2.95198	0.00982507	2.00766
UA-IFASA-8477	19	59936906	3.22147	0.00503235	2.29823
ARS-BFGL-NGS-22646	19	59984238	3.54796	0.00239636	2.62045
ARS-BFGL-NGS-105092	19	60165029	3.39671	0.00311526	2.50651
UA-IFASA-9390	19	62390766	3.24524	0.00455308	2.34169
ARS-BFGL-NGS-78786	19	62455237	3.30617	0.00383417	2.41633
ARS-BFGL-NGS-46098	20	2951322	3.01202	0.00838725	2.07638
BTA-98011-no-rs	21	15055770	3.07128	0.00694944	2.15805
BTB-00846328	22	38974248	3.13713	0.00575126	2.24024
Hapmap48704-BTA-27679	22	41573980	3.00462	0.00886652	2.05225
BTB-00871509	23	42255282	3.18733	0.00527199	2.27803
ARS-BFGL-NGS-22726	23	51058024	3.55784	0.00191709	2.71736
ARS-BFGL-NGS-29752	23	51072920	3.61388	0.00143781	2.8423
Hapmap38466-BTA-118912	23	51097849	3.04492	0.00742871	2.12909
Hapmap26179-BTA-155675	27	34417344	3.12204	0.00647017	2.18908
ARS-BFGL-NGS-108861	27	34758932	3.13344	0.00623053	2.20548
ARS-BFGL-NGS-39006	27	35372600	3.7542	0.000718907	3.14333
ARS-BFGL-NGS-3307	27	35543951	3.9612	0.000239636	3.62045
ARS-BFGL-NGS-108281	27	35592055	3.01817	0.00814762	2.08897
ARS-BFGL-NGS-9378	27	35985713	3.28737	0.00407381	2.39
ARS-BFGL-NGS-35188	27	36285734	3.06762	0.00718907	2.14333
ARS-BFGL-NGS-88722	27	36342691	3.13528	0.00599089	2.22251
Texas Longhorn - IB2
ARS-BFGL-BAC-12960	1	147812230	3.0975	0.00710395	2.1485
Hapmap45492-BTA-44298	1	147841620	3.6595	0.00118399	2.92665
Hapmap45428-BTA-47987	2	72214554	3.02236	0.00781435	2.10711
BTB-01694252	2	114112197	3.136	0.00663036	2.17846
ARS-BFGL-NGS-25040	3	74919850	3.18941	0.00520957	2.2832
BTA-27077-no-rs	5	44395286	3.16432	0.00591996	2.22768
BTB-01752230	5	44578979	3.99813	0.000473597	3.32459
BTB-00226634	5	44695924	3.17951	0.00544637	2.26389
Hapmap38814-BTA-115768	6	19870314	3.23824	0.00426237	2.37035
ARS-BFGL-NGS-54732	6	115360264	3.49471	0.00165759	2.78052
Hapmap53755-rs29023406	6	115451787	3.79757	0.000710395	3.1485
ARS-BFGL-NGS-21859	6	115531357	4.24703	0.000236798	3.62562
ARS-BFGL-NGS-100900	6	115631324	2.90334	0.00970874	2.01284
ARS-BFGL-NGS-1155	6	115835944	3.32288	0.00355198	2.44953
Hapmap56722-rs29026872	10	12545495	3.11543	0.00686716	2.16322
ARS-BFGL-NGS-92445	11	100810072	3.38047	0.00260478	2.58423
ARS-BFGL-NGS-36574	13	40031719	3.4372	0.00236798	2.62562
ARS-BFGL-NGS-27815	13	40103153	2.99211	0.00828795	2.08155
ARS-BFGL-NGS-41919	13	40777908	2.8855	0.00994554	2.00237
ARS-BFGL-NGS-15975	13	40815971	3.4738	0.00189439	2.72253
ARS-BFGL-NGS-58346	13	40880250	2.92214	0.00923514	2.03456
ARS-BFGL-NGS-35887	13	46433697	2.97584	0.00852475	2.06932
ARS-BFGL-NGS-24766	13	46472930	2.96185	0.00876154	2.05742
Hapmap34054-BES9_Contig444_1181	19	5083994	3.21558	0.00497277	2.3034
BTA-12217-no-rs	19	14033780	3.25535	0.00402557	2.39517
ARS-BFGL-NGS-22646	19	59984238	3.22248	0.00449917	2.34687
ARS-BFGL-NGS-46098	20	2951322	3.09293	0.00734075	2.13426
Hapmap45498-BTA-50448	20	35888849	3.06339	0.00757755	2.12047
BTA-102910-no-rs	20	39509383	2.92924	0.00899834	2.04584
Hapmap47039-BTA-54432	22	38877794	3.15415	0.00639356	2.19426
Hapmap42971-BTA-54556	22	44845224	3.21899	0.00473597	2.32459
ARS-BFGL-NGS-30723	23	41557555	2.91808	0.00947194	2.02356
ARS-BFGL-NGS-22726	23	51058024	3.34805	0.00331518	2.47949
ARS-BFGL-NGS-29752	23	51072920	3.16996	0.00568316	2.24541
ARS-BFGL-NGS-79591	24	57950814	3.15635	0.00615676	2.21065
ARS-BFGL-NGS-39006	27	35372600	3.59142	0.00142079	2.84747
ARS-BFGL-NGS-3307	27	35543951	3.29965	0.00378878	2.4215
ARS-BFGL-NGS-88722	27	36342691	3.46949	0.00213119	2.67138
ARS-BFGL-NGS-31584	27	36433735	3.37824	0.00284158	2.54644
ARS-BFGL-NGS-24942	27	36592652	3.37431	0.00307838	2.51168
Hapmap43312-BTA-62851	27	36673512	3.02201	0.00805115	2.09414
ARS-BFGL-NGS-108131	27	36764232	3.66294	0.000947194	3.02356
Texas Longhorn - LID
Hapmap45492-BTA-44298	1	147841620	2.96633	0.00631528	2.19961
ARS-BFGL-NGS-58619	2	71779928	2.90205	0.00777265	2.10943
ARS-BFGL-NGS-26704	2	71927870	3.10272	0.00388632	2.41046
Hapmap45428-BTA-47987	2	72214554	3.15566	0.00291474	2.5354
BTA-27077-no-rs	5	44395286	3.59445	0.000485791	3.31355
BTB-01752230	5	44578979	3.13497	0.00315764	2.50064
ARS-BFGL-NGS-7799	5	44936099	2.79913	0.00995871	2.0018
ARS-BFGL-NGS-54732	6	115360264	3.35076	0.00145737	2.83643
ARS-BFGL-NGS-103845	7	58565900	2.82166	0.00947292	2.02352
ARS-BFGL-NGS-42760	8	10320524	3.12077	0.00340053	2.46845
BTB-01415809	8	47479350	2.98518	0.00607238	2.21664
Hapmap41465-BTA-17283	9	51420838	2.87375	0.00801555	2.09607
ARS-BFGL-NGS-92851	9	89271801	2.9227	0.00704396	2.15218
ARS-BFGL-BAC-6525	10	92127288	3.06701	0.00461501	2.33583
BTB-01816862	10	92284697	3.06701	0.00485791	2.31355
ARS-BFGL-NGS-43582	11	5349030	3.01239	0.00558659	2.25285
ARS-BFGL-NGS-28815	11	44061322	3.32862	0.00194316	2.71149
ARS-BFGL-NGS-36574	13	40031719	3.17547	0.00267185	2.57319
ARS-BFGL-NGS-27815	13	40103153	3.05012	0.0051008	2.29236
ARS-BFGL-NGS-87289	13	40305153	2.86449	0.00850134	2.07051
ARS-BFGL-NGS-15975	13	40815971	3.03664	0.0053437	2.27216
ARS-BFGL-NGS-87646	13	42705543	2.91056	0.00728686	2.13746
BTB-00525974	13	46315926	3.18117	0.00242895	2.61458
ARS-BFGL-NGS-35887	13	46433697	3.08931	0.00412922	2.38413
BTB-01318142	13	46543726	2.8407	0.00898713	2.04638
BTA-33087-no-rs	13	59756132	2.95856	0.00655817	2.18322
ARS-BFGL-BAC-8730	14	7926827	3.06829	0.00437212	2.35931
ARS-BFGL-BAC-1020	14	7928189	3.11912	0.00364343	2.43849
ARS-BFGL-NGS-20781	14	7951654	3.49089	0.000728686	3.13746
Hapmap34054-BES9_Contig444_1181	19	5083994	2.8233	0.00923002	2.0348
BTA-45897-no-rs	19	13783550	2.80206	0.00971581	2.01252
ARS-BFGL-NGS-66300	22	51804078	3.92137	0.000242895	3.61458
Hapmap47987-BTA-54785	22	51865370	3.41531	0.00121448	2.91561
ARS-BFGL-NGS-30723	23	41557555	2.92703	0.00680107	2.16742
ARS-BFGL-NGS-22726	23	51058024	3.26414	0.00218606	2.66034
ARS-BFGL-NGS-29752	23	51072920	3.34759	0.00170027	2.76948
Hapmap38466-BTA-118912	23	51097849	2.84578	0.00874423	2.05828
ARS-BFGL-NGS-40852	24	57909464	3.00809	0.00582949	2.23437
ARS-BFGL-NGS-79591	24	57950814	3.47893	0.000971581	3.01252
BTA-10939-no-rs	24	58274429	2.90552	0.00752975	2.12322
ARS-BFGL-NGS-35260	27	33435883	2.87011	0.00825844	2.0831
