# Supplementary material for: Demography and rapid local adaptation shape Creole cattle genome diversity in the tropics
Source: Evol Appl. 2018 May 18;12(1):105–22. doi: 10.1111/eva.12641 (PMC6304683; doi:10.1111/eva.12641)
Supplement: Supplementary file 9 [file EVA-12-105-s009.xlsx]

## Sheet: Colombian breeds
TABLE S4 Significant windows showing ancient signatures of selection identified with FST in the different Creole cattle breeds
Chromosome	Start	End	Number of SNPs	Weighted FST	Mean FST	P-FST	-log10(P-FST)
Colombian breeds - LID
1	68500001	69000000	2	0.338346	0.175626	0.00477223	2.32128
1	96500001	97000000	1	0.306441	0.306441	0.00824295	2.08392
1	106500001	107000000	3	0.316433	0.242511	0.00542299	2.26576
1	113500001	114000000	1	0.36186	0.36186	0.00390456	2.40843
1	140000001	140500000	2	0.386397	0.236097	0.00303688	2.51757
2	90000001	90500000	1	0.348639	0.348639	0.00433839	2.36267
2	97000001	97500000	1	0.431704	0.431704	0.0010846	2.96473
3	83000001	83500000	2	0.311486	0.16647	0.00672451	2.17234
3	86500001	87000000	1	0.300482	0.300482	0.00911063	2.04045
4	40000001	40500000	3	0.422725	0.169018	0.00151844	2.8186
4	108500001	109000000	1	0.445824	0.445824	0.000433839	3.36267
5	6500001	7000000	3	0.395131	0.179121	0.0021692	2.6637
5	19500001	20000000	3	0.389813	0.294992	0.00238612	2.62231
5	51000001	51500000	2	0.312957	0.322466	0.00650759	2.18658
5	51500001	52000000	2	0.291987	0.151797	0.00976139	2.01049
5	90000001	90500000	2	0.524901	0.525262	0.00021692	3.6637
6	35000001	35500000	1	0.291929	0.291929	0.00997831	2.00094
6	44000001	44500000	1	0.30086	0.30086	0.00889371	2.05092
6	67500001	68000000	3	0.307932	0.304899	0.00780911	2.1074
6	69000001	69500000	1	0.329819	0.329819	0.00498915	2.30197
7	14500001	15000000	2	0.308492	0.308347	0.00737527	2.13222
7	51500001	52000000	1	0.389307	0.389307	0.00260304	2.58452
7	52000001	52500000	1	0.36472	0.36472	0.00368764	2.43325
7	70000001	70500000	1	0.292391	0.292391	0.00954447	2.02025
10	10000001	10500000	1	0.315629	0.315629	0.00563991	2.24873
10	80000001	80500000	1	0.307774	0.307774	0.00802603	2.0955
11	47000001	47500000	4	0.314997	0.21496	0.00585683	2.23234
11	70500001	71000000	1	0.380406	0.380406	0.0032538	2.48761
11	94500001	95000000	2	0.31385	0.306404	0.00629067	2.2013
12	50000001	50500000	1	0.399391	0.399391	0.00195228	2.70946
12	67000001	67500000	1	0.44039	0.44039	0.000650759	3.18658
14	37000001	37500000	1	0.310626	0.310626	0.00694143	2.15855
15	1000001	1500000	1	0.40839	0.40839	0.00173536	2.76061
15	59500001	60000000	1	0.303464	0.303464	0.00845987	2.07264
16	52500001	53000000	3	0.320496	0.171636	0.00520607	2.28349
17	5000001	5500000	3	0.349939	0.205614	0.00412148	2.38495
17	24500001	25000000	3	0.388504	0.159562	0.00281996	2.54976
18	15000001	15500000	2	0.431664	0.376753	0.00130152	2.88555
20	38000001	38500000	4	0.314594	0.216901	0.00607375	2.21654
21	9000001	9500000	2	0.308196	0.28614	0.00759219	2.11963
21	47500001	48000000	4	0.297955	0.18892	0.00932755	2.03023
22	18500001	19000000	3	0.376056	0.241747	0.00347072	2.45958
24	29500001	30000000	4	0.310375	0.281277	0.00715835	2.14519
24	31000001	31500000	5	0.301808	0.173269	0.00867679	2.06164
24	43500001	44000000	1	0.342745	0.342745	0.00455531	2.34148
24	60000001	60500000	1	0.432517	0.432517	0.000867679	3.06164
Colombian breeds - IB1
1	18000001	18500000	1	0.274881	0.274881	0.00759219	2.11963
1	32500001	33000000	2	0.295069	0.272644	0.00498915	2.30197
1	36000001	36500000	3	0.282652	0.210971	0.00694143	2.15855
1	107000001	107500000	1	0.269577	0.269577	0.00845987	2.07264
1	112500001	113000000	2	0.298192	0.303569	0.00433839	2.36267
1	113500001	114000000	1	0.413543	0.413543	0.000433839	3.36267
1	117500001	118000000	5	0.284813	0.23091	0.00629067	2.2013
1	136000001	136500000	2	0.285938	0.265635	0.00607375	2.21654
1	147000001	147500000	2	0.302396	0.189574	0.00390456	2.40843
2	22500001	23000000	4	0.283414	0.200603	0.00672451	2.17234
2	75500001	76000000	2	0.326613	0.213254	0.00238612	2.62231
2	118000001	118500000	1	0.466336	0.466336	0.00021692	3.6637
3	31500001	32000000	2	0.268641	0.264756	0.00889371	2.05092
3	83000001	83500000	2	0.30537	0.183132	0.00368764	2.43325
4	108500001	109000000	1	0.403687	0.403687	0.000650759	3.18658
5	19500001	20000000	3	0.329442	0.258481	0.0021692	2.6637
5	35000001	35500000	1	0.261181	0.261181	0.00976139	2.01049
5	47500001	48000000	1	0.36007	0.36007	0.00130152	2.88555
5	90000001	90500000	2	0.270544	0.254068	0.00802603	2.0955
6	67500001	68000000	3	0.270589	0.262693	0.00780911	2.1074
7	14500001	15000000	2	0.287745	0.284681	0.00585683	2.23234
7	51500001	52000000	1	0.292232	0.292232	0.00542299	2.26576
7	52000001	52500000	1	0.323762	0.323762	0.00281996	2.54976
7	103000001	103500000	1	0.281869	0.281869	0.00715835	2.14519
8	43500001	44000000	2	0.323673	0.167199	0.0032538	2.48761
9	33500001	34000000	1	0.386201	0.386201	0.000867679	3.06164
9	51000001	51500000	3	0.277128	0.198183	0.00737527	2.13222
10	33500001	34000000	1	0.269662	0.269662	0.00824295	2.08392
10	35500001	36000000	1	0.265844	0.265844	0.00932755	2.03023
10	45500001	46000000	1	0.323826	0.323826	0.00260304	2.58452
11	23000001	23500000	2	0.258939	0.193935	0.00997831	2.00094
12	30000001	30500000	2	0.290742	0.216939	0.00563991	2.24873
12	50000001	50500000	1	0.323762	0.323762	0.00303688	2.51757
12	88000001	88500000	3	0.309801	0.152912	0.00347072	2.45958
13	12000001	12500000	3	0.28371	0.232167	0.00650759	2.18658
13	83500001	84000000	1	0.269577	0.269577	0.00867679	2.06164
14	80000001	80500000	2	0.30133	0.241655	0.00412148	2.38495
15	73500001	74000000	1	0.349663	0.349663	0.00173536	2.76061
16	75000001	75500000	3	0.365134	0.257569	0.0010846	2.96473
17	69500001	70000000	2	0.345289	0.226955	0.00195228	2.70946
20	69000001	69500000	2	0.296813	0.156117	0.00455531	2.34148
21	55000001	55500000	3	0.267144	0.265215	0.00911063	2.04045
24	9500001	10000000	1	0.294836	0.294836	0.00520607	2.28349
26	16000001	16500000	2	0.264342	0.245782	0.00954447	2.02025
26	45000001	45500000	3	0.2968	0.286071	0.00477223	2.32128
27	29500001	30000000	1	0.354929	0.354929	0.00151844	2.8186
Colombian breeds - IB2
1	36000001	36500000	3	0.223295	0.19044	0.00996102	2.0017
1	70000001	70500000	1	0.227441	0.227441	0.00931139	2.03099
1	73000001	73500000	1	0.283865	0.283865	0.00389779	2.40918
1	84000001	84500000	2	0.299728	0.284579	0.00281507	2.55051
1	130000001	130500000	2	0.279456	0.194022	0.00411434	2.3857
2	82000001	82500000	2	0.240326	0.152854	0.00757904	2.12039
3	31500001	32000000	2	0.224193	0.224001	0.00974448	2.01124
3	46500001	47000000	2	0.269974	0.142899	0.00519706	2.28424
3	83000001	83500000	2	0.291442	0.176623	0.0034647	2.46033
4	40000001	40500000	3	0.243305	0.134574	0.00714595	2.14594
4	103000001	103500000	3	0.273161	0.139412	0.00498051	2.30273
4	108500001	109000000	1	0.33002	0.33002	0.00173235	2.76136
5	19500001	20000000	3	0.319775	0.216479	0.0019489	2.71021
5	36000001	36500000	1	0.273826	0.273826	0.00454742	2.34223
5	51500001	52000000	2	0.269628	0.143224	0.0054136	2.26651
5	63500001	64000000	3	0.308773	0.212241	0.00238198	2.62306
6	68500001	69000000	1	0.34695	0.34695	0.00108272	2.96548
7	52000001	52500000	1	0.467313	0.467313	0.000216544	3.66445
7	65500001	66000000	4	0.238929	0.214113	0.00822867	2.08467
8	97500001	98000000	4	0.24015	0.182004	0.00779558	2.10815
9	34500001	35000000	2	0.229051	0.188532	0.0088783	2.05167
9	43000001	43500000	2	0.293631	0.236	0.00324816	2.48836
9	51000001	51500000	3	0.243539	0.166853	0.00692941	2.1593
9	63000001	63500000	1	0.313128	0.313128	0.00216544	2.66445
11	70500001	71000000	1	0.344304	0.344304	0.00129926	2.8863
12	30000001	30500000	2	0.250485	0.179421	0.00606323	2.2173
12	39000001	39500000	2	0.23342	0.214865	0.00866176	2.06239
12	88000001	88500000	3	0.288592	0.134536	0.00368125	2.43401
13	39000001	39500000	5	0.266014	0.153362	0.00563014	2.24948
15	59500001	60000000	1	0.250177	0.250177	0.00627977	2.20206
15	67500001	68000000	3	0.273347	0.212432	0.00476397	2.32203
15	69500001	70000000	1	0.249071	0.249071	0.00649632	2.18733
17	39500001	40000000	2	0.240103	0.241738	0.00801213	2.09625
18	13500001	14000000	2	0.300123	0.300633	0.00259853	2.58527
20	35000001	35500000	3	0.245126	0.193733	0.00671286	2.17309
20	38000001	38500000	4	0.228035	0.122252	0.00909485	2.0412
20	42000001	42500000	2	0.242508	0.237637	0.00736249	2.13298
21	33000001	33500000	1	0.294213	0.294213	0.00303162	2.51833
21	55000001	55500000	3	0.250654	0.24932	0.00584669	2.23309
22	18500001	19000000	3	0.359428	0.197552	0.000433088	3.36342
22	31500001	32000000	4	0.349685	0.209155	0.000866176	3.06239
22	54000001	54500000	2	0.279181	0.181664	0.00433088	2.36342
24	13000001	13500000	3	0.23608	0.170309	0.00844521	2.07339
24	49000001	49500000	1	0.332432	0.332432	0.00151581	2.81936
24	60000001	60500000	1	0.354971	0.354971	0.000649632	3.18733
28	10500001	11000000	2	0.224551	0.143062	0.00952793	2.021

## Sheet: Florida Cracker
TABLE S4 Significant windows showing ancient signatures of selection identified with FST in the different Creole cattle breeds
Chromosome	Start	End	Number of SNPs	Weighted FST	Mean FST	P-FST	-log10(P-FST)
Florida Cracker - LID
1	4500001	5000000	1	0.627425	0.627425	0.00174216	2.75891
1	8000001	8500000	1	0.584851	0.584851	0.00261324	2.58282
1	23000001	23500000	2	0.466333	0.422312	0.0087108	2.05994
1	71500001	72000000	1	0.50742	0.50742	0.00631533	2.1996
1	113500001	114000000	1	0.514982	0.514982	0.00587979	2.23064
1	127500001	128000000	1	0.695739	0.695739	0.00065331	3.18488
1	134500001	135000000	1	0.470417	0.470417	0.00827526	2.08222
2	97000001	97500000	1	0.462112	0.462112	0.00936411	2.02853
3	28000001	28500000	1	0.49467	0.49467	0.00696864	2.15685
3	45500001	46000000	1	0.492417	0.492417	0.00740418	2.13052
3	91000001	91500000	4	0.534996	0.252364	0.0043554	2.36097
5	90000001	90500000	2	0.618015	0.610859	0.0021777	2.662
5	102000001	102500000	1	0.638887	0.638887	0.00130662	2.88385
5	104000001	104500000	2	0.567268	0.567268	0.00304878	2.51587
6	41500001	42000000	3	0.460891	0.433493	0.00958188	2.01855
7	92500001	93000000	1	0.528221	0.528221	0.00500871	2.30027
7	99500001	100000000	1	0.685646	0.685646	0.00108885	2.96303
7	105500001	106000000	1	0.747055	0.747055	0.00021777	3.662
7	108000001	108500000	3	0.462681	0.196763	0.00914634	2.03875
8	34500001	35000000	3	0.503336	0.336773	0.00675087	2.17064
8	55500001	56000000	3	0.62524	0.516373	0.00195993	2.70776
9	7000001	7500000	1	0.633513	0.633513	0.00152439	2.8169
9	12000001	12500000	2	0.483717	0.379025	0.00762195	2.11793
9	68500001	69000000	1	0.585769	0.585769	0.00239547	2.62061
10	10000001	10500000	1	0.467746	0.467746	0.00849303	2.07094
10	26000001	26500000	1	0.56574	0.56574	0.00326655	2.48591
10	88500001	89000000	2	0.493481	0.453532	0.00718641	2.14349
11	58000001	58500000	2	0.553807	0.296484	0.00391986	2.40673
11	105500001	106000000	2	0.516294	0.402103	0.00544425	2.26406
15	3500001	4000000	3	0.475591	0.375695	0.00805749	2.0938
15	7500001	8000000	1	0.453927	0.453927	0.00979965	2.00879
15	10500001	11000000	1	0.529757	0.529757	0.00479094	2.31958
16	52500001	53000000	2	0.544061	0.495714	0.00413763	2.38325
16	79500001	80000000	5	0.462803	0.398614	0.00892857	2.04922
17	8000001	8500000	1	0.517073	0.517073	0.00522648	2.28179
18	15000001	15500000	2	0.559441	0.409861	0.00370209	2.43155
18	15500001	16000000	2	0.562907	0.569993	0.00348432	2.45788
20	44000001	44500000	1	0.530031	0.530031	0.00457317	2.33978
20	50500001	51000000	2	0.504766	0.287132	0.0065331	2.18488
21	29500001	30000000	2	0.480454	0.406361	0.00783972	2.1057
24	31500001	32000000	1	0.740348	0.740348	0.00043554	3.36097
24	44500001	45000000	2	0.511392	0.435495	0.00609756	2.21484
25	37500001	38000000	2	0.516143	0.326914	0.00566202	2.24703
26	33500001	34000000	1	0.694528	0.694528	0.00087108	3.05994
26	37500001	38000000	4	0.575092	0.389469	0.00283101	2.54806
Florida Cracker - IB1
1	9000001	9500000	2	0.428175	0.213796	0.00738809	2.13147
1	30000001	30500000	3	0.468058	0.183109	0.00586701	2.23158
1	71500001	72000000	1	0.637965	0.637965	0.00065189	3.18583
1	111000001	111500000	4	0.425259	0.406691	0.00825728	2.08316
1	113500001	114000000	1	0.579723	0.579723	0.00195567	2.7087
2	101500001	102000000	1	0.423654	0.423654	0.00847458	2.07188
2	130000001	130500000	2	0.622974	0.370654	0.000869187	3.06089
3	9000001	9500000	1	0.470202	0.470202	0.00564972	2.24797
3	21000001	21500000	2	0.486637	0.485175	0.00478053	2.32052
3	24000001	24500000	1	0.490959	0.490959	0.00434594	2.36192
5	74500001	75000000	1	0.472393	0.472393	0.00543242	2.26501
5	102000001	102500000	1	0.485509	0.485509	0.00499783	2.30122
5	109000001	109500000	3	0.496281	0.275696	0.00391134	2.40767
5	115000001	115500000	1	0.574185	0.574185	0.00239027	2.62155
6	41500001	42000000	3	0.611293	0.387386	0.00108648	2.96398
7	50500001	51000000	1	0.427707	0.427707	0.00760539	2.11888
7	92500001	93000000	1	0.445637	0.445637	0.0069535	2.1578
7	100500001	101000000	3	0.585904	0.416366	0.00152108	2.81785
7	105500001	106000000	1	0.533617	0.533617	0.00347675	2.45883
9	12000001	12500000	2	0.421107	0.264763	0.00956106	2.01949
9	23000001	23500000	1	0.57788	0.57788	0.00217297	2.66295
10	26000001	26500000	1	0.702554	0.702554	0.000434594	3.36192
11	8000001	8500000	4	0.448001	0.364232	0.0067362	2.17158
11	55500001	56000000	2	0.600373	0.336186	0.00130378	2.8848
11	58000001	58500000	2	0.492688	0.303606	0.00412864	2.38419
11	73500001	74000000	2	0.422237	0.219545	0.00934376	2.02948
11	105500001	106000000	2	0.464692	0.310959	0.00608431	2.21579
12	31500001	32000000	2	0.572714	0.565346	0.00260756	2.58377
12	60000001	60500000	1	0.58157	0.58157	0.00173837	2.75986
13	500001	1000000	1	0.477877	0.477877	0.00521512	2.28274
15	30000001	30500000	3	0.433353	0.170055	0.0071708	2.14443
15	50000001	50500000	1	0.423654	0.423654	0.00869187	2.06089
16	40500001	41000000	3	0.417611	0.276017	0.00999565	2.00019
16	52500001	53000000	3	0.426852	0.277987	0.00803998	2.09474
17	1500001	2000000	1	0.427707	0.427707	0.00782269	2.10664
17	28500001	29000000	1	0.423654	0.423654	0.00890917	2.05016
19	36000001	36500000	1	0.490265	0.490265	0.00456323	2.34073
20	17500001	18000000	3	0.42334	0.277955	0.00912647	2.0397
21	2000001	2500000	2	0.545301	0.545306	0.00282486	2.549
21	29500001	30000000	2	0.71005	0.663842	0.000217297	3.66295
21	56000001	56500000	2	0.41894	0.234933	0.00977836	2.00973
24	31500001	32000000	1	0.542608	0.542608	0.00304216	2.51682
24	44500001	45000000	2	0.45287	0.300924	0.0065189	2.18583
26	21500001	22000000	2	0.454699	0.454125	0.00630161	2.20055
26	37000001	37500000	5	0.521642	0.340066	0.00369405	2.4325
26	37500001	38000000	4	0.537274	0.370807	0.00325945	2.48686
Florida Cracker - IB2
1	71500001	72000000	1	0.538937	0.538937	0.0015191	2.81841
1	107000001	107500000	1	0.393827	0.393827	0.00976562	2.0103
2	33500001	34000000	3	0.434998	0.251425	0.00694444	2.15836
2	130000001	130500000	2	0.438667	0.246665	0.0062934	2.20111
3	21000001	21500000	2	0.51987	0.517743	0.00195312	2.70927
3	24000001	24500000	1	0.409152	0.409152	0.00889757	2.05073
3	50000001	50500000	1	0.432332	0.432332	0.00716146	2.145
3	69000001	69500000	1	0.438607	0.438607	0.00651042	2.18639
3	106500001	107000000	3	0.408966	0.240408	0.00911458	2.04026
4	88000001	88500000	2	0.447018	0.445455	0.00499132	2.30178
4	115000001	115500000	1	0.442122	0.442122	0.00542535	2.26557
5	6000001	6500000	3	0.445473	0.191232	0.00520833	2.2833
5	96500001	97000000	3	0.448523	0.296485	0.00477431	2.32109
5	102000001	102500000	1	0.436135	0.436135	0.00672743	2.17215
5	104000001	104500000	2	0.596677	0.596677	0.000651042	3.18639
5	115000001	115500000	1	0.739977	0.739977	0.000217014	3.66351
7	99500001	100000000	1	0.558236	0.558236	0.00130208	2.88536
7	104500001	105000000	4	0.458313	0.368158	0.00434028	2.36248
9	8500001	9000000	3	0.414552	0.400294	0.00824653	2.08373
9	23000001	23500000	1	0.409481	0.409481	0.00868056	2.06145
9	60500001	61000000	2	0.504299	0.442131	0.00217014	2.66351
9	68500001	69000000	1	0.441069	0.441069	0.00564236	2.24854
10	55000001	55500000	1	0.461503	0.461503	0.00390625	2.40824
11	23000001	23500000	2	0.407831	0.33813	0.0093316	2.03004
11	75000001	75500000	2	0.488129	0.481823	0.00303819	2.51738
11	105500001	106000000	2	0.440539	0.303201	0.00585938	2.23215
12	31500001	32000000	2	0.486748	0.478927	0.00325521	2.48742
12	46000001	46500000	1	0.43927	0.43927	0.00607639	2.21635
12	60000001	60500000	1	0.429759	0.429759	0.00759549	2.11944
12	89500001	90000000	1	0.502165	0.502165	0.00282118	2.54957
13	500001	1000000	1	0.402689	0.402689	0.00954861	2.02006
15	38000001	38500000	2	0.424625	0.3165	0.0078125	2.10721
16	75500001	76000000	4	0.454938	0.171662	0.00455729	2.34129
16	79500001	80000000	5	0.465642	0.394721	0.00368924	2.43306
17	8000001	8500000	1	0.583627	0.583627	0.000868056	3.06145
17	28500001	29000000	1	0.475103	0.475103	0.00347222	2.45939
20	500001	1000000	2	0.431952	0.273947	0.00737847	2.13203
21	2000001	2500000	2	0.459361	0.458615	0.00412326	2.38476
21	29500001	30000000	2	0.503648	0.464967	0.00238715	2.62212
23	1000001	1500000	1	0.630516	0.630516	0.000434028	3.36248
24	30500001	31000000	5	0.391209	0.253592	0.00998264	2.00075
24	31500001	32000000	1	0.502402	0.502402	0.00260417	2.58433
26	33500001	34000000	1	0.40984	0.40984	0.00846354	2.07245
26	37000001	37500000	5	0.421713	0.277909	0.00802951	2.09531
26	37500001	38000000	4	0.530501	0.366561	0.00173611	2.76042
26	46000001	46500000	1	0.57714	0.57714	0.00108507	2.96454

## Sheet: Senepol
TABLE S4 Significant windows showing ancient signatures of selection identified with FST in the different Creole cattle breeds
Chromosome	Start	End	Number of SNPs	Weighted FST	Mean FST	P-FST	-log10(P-FST)
Senepol - LID
1	1000001	1500000	4	0.464184	0.429144	0.00805223	2.09408
1	2500001	3000000	7	0.50618	0.397833	0.00500544	2.30056
1	5500001	6000000	4	0.487152	0.264599	0.00674646	2.17092
1	7500001	8000000	1	0.452079	0.452079	0.00848749	2.07122
1	27500001	28000000	1	0.494436	0.494436	0.00587595	2.23092
1	51500001	52000000	2	0.482929	0.316065	0.00696409	2.15714
1	54500001	55000000	5	0.495955	0.246933	0.00565832	2.24731
1	58500001	59000000	3	0.437656	0.377001	0.00979325	2.00907
1	68500001	69000000	1	0.471865	0.471865	0.00761697	2.11822
2	85000001	85500000	1	0.472699	0.472699	0.00739935	2.13081
3	45500001	46000000	1	0.632867	0.632867	0.000870511	3.06023
3	62500001	63000000	3	0.557221	0.38749	0.00261153	2.5831
4	66500001	67000000	2	0.497626	0.265434	0.0054407	2.26435
5	47500001	48000000	1	0.524124	0.524124	0.00457018	2.34007
5	49500001	50000000	1	0.557005	0.557005	0.00282916	2.54834
5	90000001	90500000	2	0.718487	0.715483	0.000435256	3.36126
5	93500001	94000000	1	0.560048	0.560048	0.00239391	2.62089
8	32500001	33000000	1	0.489251	0.489251	0.00631121	2.19989
8	97500001	98000000	4	0.444684	0.335549	0.009358	2.02882
9	3000001	3500000	2	0.552011	0.283632	0.00326442	2.48619
9	31000001	31500000	1	0.565825	0.565825	0.00217628	2.66229
9	105000001	105500000	1	0.528298	0.528298	0.00413493	2.38353
10	19500001	20000000	2	0.535801	0.38217	0.0039173	2.40701
12	19000001	19500000	3	0.438708	0.242188	0.00957563	2.01883
12	26000001	26500000	1	0.557005	0.557005	0.00304679	2.51616
12	32000001	32500000	2	0.579358	0.579846	0.00152339	2.81719
12	49500001	50000000	2	0.468417	0.321667	0.0078346	2.10598
12	50000001	50500000	1	0.504898	0.504898	0.00522307	2.28207
12	53500001	54000000	5	0.447481	0.365802	0.00892274	2.0495
13	36500001	37000000	1	0.446379	0.446379	0.00914037	2.03904
13	63500001	64000000	7	0.488998	0.355097	0.00652884	2.18516
13	72000001	72500000	3	0.460351	0.375668	0.00826986	2.0825
14	30500001	31000000	1	0.449682	0.449682	0.00870511	2.06023
15	1000001	1500000	1	0.5177	0.5177	0.00478781	2.31986
15	54500001	55000000	2	0.645504	0.333466	0.000652884	3.18516
16	31000001	31500000	1	0.570445	0.570445	0.00195865	2.70804
18	15000001	15500000	2	0.579258	0.578247	0.00174102	2.7592
20	15000001	15500000	3	0.493548	0.243883	0.00609358	2.21513
20	26500001	27000000	3	0.479245	0.195047	0.00718172	2.14377
20	27500001	28000000	1	0.52435	0.52435	0.00435256	2.36126
20	38000001	38500000	4	0.586408	0.255336	0.00130577	2.88413
20	50500001	51000000	2	0.544739	0.542643	0.00348205	2.45817
21	16500001	17000000	2	0.736407	0.387712	0.000217628	3.66229
21	54500001	55000000	1	0.603702	0.603702	0.00108814	2.96332
22	3000001	3500000	3	0.539228	0.425666	0.00369967	2.43184
Senepol - IB1
1	1000001	1500000	4	0.458062	0.443585	0.00521739	2.28255
1	2500001	3000000	7	0.590652	0.458247	0.000652174	3.18564
1	3000001	3500000	4	0.442115	0.184781	0.00695652	2.15761
1	9000001	9500000	2	0.38711	0.287492	0.00978261	2.00955
1	12500001	13000000	2	0.434039	0.43169	0.0073913	2.13128
1	54500001	55000000	5	0.429095	0.224536	0.0076087	2.11869
1	58500001	59000000	3	0.497992	0.430437	0.00304348	2.51663
1	60500001	61000000	2	0.466441	0.455409	0.005	2.30103
1	66500001	67000000	4	0.405086	0.264532	0.00869565	2.0607
1	72000001	72500000	1	0.447087	0.447087	0.00565217	2.24778
2	85000001	85500000	1	0.525401	0.525401	0.00173913	2.75967
2	101500001	102000000	1	0.501813	0.501813	0.00282609	2.54881
2	118000001	118500000	1	0.572574	0.572574	0.00108696	2.96379
3	43000001	43500000	1	0.502441	0.502441	0.0026087	2.58358
4	19500001	20000000	1	0.407602	0.407602	0.00804348	2.09456
4	23000001	23500000	1	0.447087	0.447087	0.00586957	2.23139
5	16000001	16500000	1	0.467328	0.467328	0.00478261	2.32034
5	49500001	50000000	1	0.387786	0.387786	0.00934783	2.02929
5	90000001	90500000	2	0.476772	0.437832	0.00391304	2.40749
5	93500001	94000000	1	0.663193	0.663193	0.000434783	3.36173
6	17500001	18000000	1	0.387164	0.387164	0.00956522	2.01931
6	75000001	75500000	2	0.456893	0.374054	0.00543478	2.26482
8	70000001	70500000	2	0.405592	0.289048	0.00847826	2.07169
8	101500001	102000000	1	0.443553	0.443553	0.00652174	2.18564
9	31000001	31500000	1	0.525693	0.525693	0.00152174	2.81766
9	33500001	34000000	1	0.48971	0.48971	0.00347826	2.45864
9	105000001	105500000	1	0.51783	0.51783	0.00217391	2.66276
10	87500001	88000000	2	0.394747	0.387863	0.00913043	2.03951
10	93000001	93500000	3	0.471501	0.314877	0.00456522	2.34054
10	99500001	100000000	2	0.446025	0.248521	0.00630435	2.20036
12	19000001	19500000	3	0.442843	0.285199	0.00673913	2.1714
12	32000001	32500000	2	0.481518	0.475523	0.00369565	2.43231
12	36500001	37000000	1	0.406022	0.406022	0.00826087	2.08297
12	39000001	39500000	2	0.441514	0.279089	0.00717391	2.14424
12	50000001	50500000	1	0.427299	0.427299	0.00782609	2.10646
13	36500001	37000000	1	0.490969	0.490969	0.00326087	2.48667
15	10500001	11000000	1	0.3975	0.3975	0.00891304	2.04997
15	55000001	55500000	2	0.562716	0.363886	0.00130435	2.88461
16	31000001	31500000	1	0.577977	0.577977	0.000869565	3.0607
19	19000001	19500000	2	0.471853	0.241969	0.00434783	2.36173
20	28500001	29000000	1	0.518954	0.518954	0.00195652	2.70852
20	42000001	42500000	2	0.472724	0.412167	0.00413043	2.384
21	16500001	17000000	2	0.511436	0.32205	0.0023913	2.62137
21	29500001	30000000	2	0.670358	0.669625	0.000217391	3.66276
26	24500001	25000000	3	0.447059	0.292863	0.00608696	2.2156
Senepol - IB2
1	1000001	1500000	4	0.390633	0.247584	0.00736888	2.1326
1	2500001	3000000	7	0.478557	0.415575	0.00281751	2.55013
1	3000001	3500000	4	0.477314	0.194895	0.00303424	2.51795
1	48500001	49000000	3	0.492471	0.460707	0.00216732	2.66408
1	67500001	68000000	5	0.377382	0.372173	0.00866927	2.06202
3	43000001	43500000	1	0.418061	0.418061	0.00585176	2.23271
3	56500001	57000000	2	0.381684	0.238698	0.0082358	2.08429
3	62500001	63000000	3	0.406793	0.291839	0.00650195	2.18696
4	61000001	61500000	5	0.393213	0.175275	0.00693541	2.15893
5	36000001	36500000	1	0.4123	0.4123	0.00628522	2.20168
5	47500001	48000000	1	0.497728	0.497728	0.00173385	2.76099
5	49500001	50000000	1	0.493472	0.493472	0.00195059	2.70984
5	90000001	90500000	2	0.365515	0.348861	0.00975293	2.01087
5	93500001	94000000	1	0.515148	0.515148	0.00130039	2.88593
8	29000001	29500000	1	0.537427	0.537427	0.000866927	3.06202
8	97500001	98000000	4	0.380664	0.299396	0.00845254	2.07301
8	101500001	102000000	1	0.426646	0.426646	0.00520156	2.28387
9	21500001	22000000	1	0.45505	0.45505	0.00390117	2.40881
9	31000001	31500000	1	0.43823	0.43823	0.00433463	2.36305
9	39000001	39500000	1	0.466424	0.466424	0.00325098	2.48799
9	43000001	43500000	2	0.543642	0.379785	0.000650195	3.18696
9	105000001	105500000	1	0.404144	0.404144	0.00671868	2.17272
10	10500001	11000000	1	0.360778	0.360778	0.00996966	2.00132
10	21000001	21500000	3	0.376112	0.24882	0.008886	2.05129
10	99500001	100000000	1	0.434424	0.434424	0.00455137	2.34186
11	40500001	41000000	1	0.430769	0.430769	0.00498483	2.30235
12	26000001	26500000	1	0.420265	0.420265	0.00563502	2.2491
12	32000001	32500000	2	0.550549	0.551563	0.000433463	3.36305
12	49500001	50000000	2	0.367005	0.184512	0.00931946	2.03061
12	53500001	54000000	5	0.36907	0.312483	0.00910273	2.04083
13	72000001	72500000	3	0.451156	0.385933	0.0041179	2.38532
15	11500001	12000000	2	0.416296	0.262184	0.00606849	2.21692
15	55000001	55500000	4	0.433112	0.178964	0.0047681	2.32165
16	31000001	31500000	1	0.61807	0.61807	0.000216732	3.66408
18	49500001	50000000	2	0.392513	0.33495	0.00715215	2.14556
19	10000001	10500000	1	0.388994	0.388994	0.00758561	2.12001
19	19000001	19500000	2	0.53637	0.306403	0.00108366	2.96511
20	28500001	29000000	1	0.457316	0.457316	0.00368444	2.43363
20	35000001	35500000	3	0.366104	0.250854	0.00953619	2.02062
20	38000001	38500000	4	0.489858	0.206681	0.00238405	2.62268
20	42000001	42500000	2	0.461405	0.414194	0.00346771	2.45996
20	47000001	47500000	2	0.383851	0.349654	0.00801907	2.09588
20	50500001	51000000	2	0.42153	0.442471	0.00541829	2.26614
21	16500001	17000000	2	0.507518	0.367622	0.00151712	2.81898
21	29500001	30000000	2	0.484652	0.482895	0.00260078	2.5849
22	49500001	50000000	1	0.384532	0.384532	0.00780234	2.10778

## Sheet: Texas Longhorn
TABLE S4 Significant windows showing ancient signatures of selection identified with FST in the different Creole breeds
Chromosome	Start	End	Number of SNPs	Weighted FST	Mean FST	P-FST	-log10(P-FST)
Texas Longhorn - LID
1	106000001	106500000	1	0.363419	0.363419	0.00369324	2.43259
1	140000001	140500000	2	0.394109	0.238598	0.00282425	2.5491
2	33500001	34000000	3	0.326271	0.285576	0.00630024	2.20064
2	72000001	72500000	2	0.335073	0.175933	0.00564849	2.24807
2	94000001	94500000	1	0.2986	0.2986	0.00999348	2.00028
3	69000001	69500000	1	0.360781	0.360781	0.00391049	2.40777
4	49500001	50000000	2	0.446108	0.245922	0.00108625	2.96407
4	66500001	67000000	1	0.319835	0.319835	0.00716924	2.14453
4	97500001	98000000	1	0.298633	0.298633	0.00977623	2.00983
5	14000001	14500000	1	0.525204	0.525204	0.00021725	3.66304
5	55000001	55500000	1	0.30536	0.30536	0.00847274	2.07198
5	107500001	108000000	2	0.304083	0.159417	0.00868998	2.06098
6	1	500000	1	0.299375	0.299375	0.00955898	2.01959
6	19500001	20000000	2	0.392397	0.374278	0.00304149	2.51691
6	117500001	118000000	1	0.406462	0.406462	0.0013035	2.88489
7	30500001	31000000	1	0.400599	0.400599	0.00195525	2.7088
7	85500001	86000000	2	0.329285	0.294622	0.00608299	2.21588
8	22000001	22500000	3	0.471446	0.254037	0.000651749	3.18592
8	90500001	91000000	2	0.30195	0.206247	0.00912448	2.03979
10	10000001	10500000	1	0.331459	0.331459	0.00586574	2.23168
10	80000001	80500000	1	0.3449	0.3449	0.00499674	2.30131
10	83000001	83500000	2	0.397044	0.39488	0.002607	2.58386
10	90000001	90500000	3	0.307002	0.181346	0.00825549	2.08326
11	93500001	94000000	1	0.402979	0.402979	0.001738	2.75995
12	46000001	46500000	1	0.468178	0.468178	0.000868998	3.06098
12	50000001	50500000	1	0.338205	0.338205	0.00521399	2.28283
13	70500001	71000000	4	0.338167	0.213919	0.00543124	2.2651
14	30500001	31000000	1	0.351344	0.351344	0.00434499	2.36201
14	56500001	57000000	3	0.35789	0.323727	0.00412774	2.38429
15	10500001	11000000	1	0.400077	0.400077	0.0021725	2.66304
16	15500001	16000000	1	0.399557	0.399557	0.00238975	2.62165
16	35500001	36000000	2	0.323224	0.312589	0.00673474	2.17168
16	42000001	42500000	2	0.322786	0.334754	0.00695199	2.15789
17	35000001	35500000	4	0.346942	0.146896	0.00477949	2.32062
18	15000001	15500000	2	0.308039	0.305821	0.00803824	2.09484
20	25000001	25500000	1	0.369704	0.369704	0.00325874	2.48695
20	39000001	39500000	5	0.312548	0.182633	0.00738649	2.13156
20	69000001	69500000	3	0.323322	0.193993	0.00651749	2.18592
22	51500001	52000000	3	0.350906	0.239109	0.00456224	2.34082
23	51000001	51500000	4	0.310451	0.274454	0.00760374	2.11897
24	6500001	7000000	1	0.492449	0.492449	0.000434499	3.36201
24	7000001	7500000	3	0.303226	0.301984	0.00890723	2.05026
24	23000001	23500000	1	0.308163	0.308163	0.00782099	2.10674
25	20000001	20500000	1	0.368771	0.368771	0.00347599	2.45892
28	3500001	4000000	4	0.299622	0.122169	0.00934173	2.02957
29	16000001	16500000	1	0.403136	0.403136	0.00152075	2.81794
Texas Longhorn - IB1
2	33500001	34000000	3	0.36006	0.329323	0.00216967	2.66361
2	82000001	82500000	2	0.271442	0.178336	0.00976351	2.01039
2	90500001	91000000	1	0.271502	0.271502	0.00954654	2.02015
2	118000001	118500000	1	0.52739	0.52739	0.000216967	3.66361
5	14000001	14500000	1	0.425837	0.425837	0.00108483	2.96464
5	44000001	44500000	6	0.274133	0.210558	0.00889564	2.05082
5	58500001	59000000	2	0.363942	0.357391	0.0019527	2.70936
5	64500001	65000000	3	0.324375	0.253095	0.00368844	2.43316
8	43500001	44000000	2	0.39992	0.207833	0.0013018	2.88546
8	78000001	78500000	5	0.346775	0.144434	0.00282057	2.54966
9	26500001	27000000	1	0.284339	0.284339	0.00694294	2.15846
9	51000001	51500000	3	0.283712	0.146628	0.0071599	2.14509
9	55000001	55500000	1	0.309401	0.309401	0.00433934	2.36258
9	77000001	77500000	4	0.279049	0.229124	0.00824474	2.08382
10	45500001	46000000	1	0.331984	0.331984	0.0032545	2.48752
10	102500001	103000000	2	0.319014	0.316535	0.0039054	2.40833
11	36500001	37000000	2	0.283464	0.28397	0.00737687	2.13213
11	55500001	56000000	2	0.307207	0.181825	0.00477327	2.32118
11	85500001	86000000	2	0.306181	0.185705	0.00542417	2.26567
11	93500001	94000000	1	0.301351	0.301351	0.0058581	2.23224
12	30500001	31000000	3	0.276459	0.156789	0.00867867	2.06155
12	49500001	50000000	2	0.285153	0.272543	0.00672597	2.17225
12	60000001	60500000	1	0.326934	0.326934	0.00347147	2.45949
12	82000001	82500000	1	0.306299	0.306299	0.0052072	2.2834
13	4000001	4500000	1	0.28113	0.28113	0.0078108	2.1073
13	55000001	55500000	2	0.272479	0.195926	0.00911261	2.04036
14	15500001	16000000	4	0.276558	0.19788	0.00846171	2.07254
14	54000001	54500000	1	0.339797	0.339797	0.00303754	2.51748
16	6000001	6500000	1	0.27939	0.27939	0.00802777	2.0954
16	35500001	36000000	2	0.311005	0.297892	0.00412237	2.38485
16	40500001	41000000	3	0.390387	0.264655	0.00151877	2.81851
16	55500001	56000000	1	0.357895	0.357895	0.00238663	2.62221
17	24000001	24500000	1	0.271617	0.271617	0.00932957	2.03014
19	4000001	4500000	1	0.294864	0.294864	0.00607507	2.21645
19	28500001	29000000	2	0.302599	0.199478	0.00564114	2.24863
19	61000001	61500000	4	0.306315	0.230391	0.00499024	2.30188
20	13000001	13500000	1	0.289791	0.289791	0.006509	2.18649
20	25000001	25500000	1	0.353383	0.353383	0.0026036	2.58443
20	69000001	69500000	3	0.42841	0.227223	0.000867867	3.06155
23	38500001	39000000	2	0.28214	0.282396	0.00759384	2.11954
24	6500001	7000000	1	0.307692	0.307692	0.0045563	2.34139
24	9500001	10000000	1	0.459834	0.459834	0.0006509	3.18649
24	18000001	18500000	1	0.370709	0.370709	0.00173573	2.76052
26	24500001	25000000	2	0.289907	0.289094	0.00629204	2.20121
27	36500001	37000000	3	0.271039	0.161374	0.00998047	2.00085
29	16000001	16500000	1	0.483577	0.483577	0.000433934	3.36258
Texas Longhorn - IB2
1	25000001	25500000	5	0.256272	0.162032	0.00715525	2.14538
2	33500001	34000000	3	0.371801	0.344401	0.000867303	3.06183
2	72000001	72500000	2	0.314001	0.174705	0.00238508	2.6225
2	82000001	82500000	2	0.296217	0.190346	0.00368604	2.43344
2	90500001	91000000	1	0.320468	0.320468	0.00195143	2.70965
2	118000001	118500000	1	0.251298	0.251298	0.00823938	2.08411
3	40500001	41000000	1	0.234426	0.234426	0.00997398	2.00113
3	62000001	62500000	2	0.282627	0.228611	0.00498699	2.30216
4	103000001	103500000	3	0.315559	0.171025	0.00216826	2.66389
4	110500001	111000000	3	0.251572	0.181084	0.00780572	2.10759
5	14000001	14500000	1	0.327285	0.327285	0.00173461	2.7608
5	44000001	44500000	6	0.248189	0.155517	0.0084562	2.07282
5	47000001	47500000	1	0.270367	0.270367	0.00563747	2.24892
5	48500001	49000000	2	0.24361	0.198767	0.00888985	2.05111
5	55000001	55500000	1	0.303201	0.303201	0.00325239	2.4878
5	58500001	59000000	2	0.271235	0.25909	0.00542064	2.26595
6	117500001	118000000	1	0.378775	0.378775	0.000650477	3.18677
7	46500001	47000000	4	0.366492	0.0977002	0.00108413	2.96492
8	22000001	22500000	4	0.262968	0.122011	0.00607112	2.21673
9	51000001	51500000	3	0.247141	0.126	0.00867303	2.06183
10	15500001	16000000	4	0.284807	0.239339	0.00433651	2.36286
11	68000001	68500000	2	0.304536	0.15558	0.00303556	2.51776
11	78500001	79000000	3	0.311912	0.219584	0.00281873	2.54995
12	46000001	46500000	1	0.475153	0.475153	0.000216826	3.66389
12	49500001	50000000	2	0.257352	0.230487	0.00693842	2.15874
12	82000001	82500000	1	0.302227	0.302227	0.00346921	2.45977
12	88000001	88500000	3	0.242419	0.112741	0.00910668	2.04064
12	89500001	90000000	1	0.259522	0.259522	0.00628794	2.20149
12	90000001	90500000	3	0.252487	0.253368	0.0075889	2.11982
13	21500001	22000000	1	0.291591	0.291591	0.00411969	2.38514
13	55000001	55500000	2	0.29456	0.151074	0.00390286	2.40862
14	30500001	31000000	1	0.258174	0.258174	0.0067216	2.17253
14	31500001	32000000	6	0.241226	0.153987	0.0093235	2.03042
14	56000001	56500000	2	0.284222	0.282799	0.00455334	2.34167
15	10500001	11000000	1	0.251535	0.251535	0.00802255	2.09569
16	15500001	16000000	1	0.359099	0.359099	0.00130095	2.88574
17	45000001	45500000	3	0.2372	0.204342	0.00975716	2.01068
17	53500001	54000000	2	0.340677	0.202078	0.00151778	2.81879
19	4000001	4500000	1	0.25416	0.25416	0.00737207	2.13241
19	61000001	61500000	3	0.258356	0.196465	0.00650477	2.18677
19	63500001	64000000	2	0.283884	0.288195	0.00477016	2.32147
22	18500001	19000000	3	0.265855	0.159284	0.00585429	2.23253
24	7000001	7500000	3	0.238398	0.228666	0.00954033	2.02044
24	37500001	38000000	5	0.312168	0.259788	0.00260191	2.58471
24	53000001	53500000	2	0.28008	0.22658	0.00520382	2.28368
29	16000001	16500000	1	0.393922	0.393922	0.000433651	3.36286
