# Supplementary material for: Demography and rapid local adaptation shape Creole cattle genome diversity in the tropics
Source: Evol Appl. 2018 May 18;12(1):105–22. doi: 10.1111/eva.12641 (PMC6304683; doi:10.1111/eva.12641)
Supplement: Supplementary file 10 [file EVA-12-105-s010.xlsx]

## Sheet: GO Colombian breeds
TABLE S5 Gene ontology analysis of the genes included in genomic regions under selection in Colombian, Florida Cracker, Senepol and Texas Longhorn breeds.
Annotation Cluster 1	Enrichment Score: 0.08434593842632655
Category	Term	Count	%	PValue	Genes	List Total	Pop Hits	Pop Total	Fold Enrichment	Bonferroni	Benjamini	FDR
GOTERM_CC_DIRECT	GO:0005887~integral component of plasma membrane	3	10.7143	0.54259	ATP2B1, SLC24A3, LIFR	24	1415	18224	1.60989	1	0.999373	99.9664
UP_SEQ_FEATURE	topological domain:Extracellular	3	10.7143	0.893797	ATP2B1, SLC24A3, LIFR	27	2787	20063	0.799864	1	1	100
UP_SEQ_FEATURE	topological domain:Cytoplasmic	3	10.7143	0.953089	ATP2B1, SLC24A3, LIFR	27	3456	20063	0.64503	1	1	100
UP_SEQ_FEATURE	transmembrane region	3	10.7143	0.994882	ATP2B1, SLC24A3, LIFR	27	5056	20063	0.440906	1	1	100

## Sheet: GO Florida Cracker
TABLE S5 Gene ontology analysis of the genes included in genomic regions under selection in Colombian, Florida Cracker, Senepol and Texas Longhorn breeds.
Annotation Cluster 1	Enrichment Score: 2.3784559919848904
Category	Term	Count	%	PValue	Genes	List Total	Pop Hits	Pop Total	Fold Enrichment	Bonferroni	Benjamini	FDR
INTERPRO	IPR024571:Domain of unknown function DUF3358	3	6.12245	0.000152426	LNPEP, ERAP1, ERAP2	45	8	18559	154.658	0.0200701	0.0200701	0.178084
INTERPRO	IPR001930:Peptidase M1, alanine aminopeptidase/leukotriene A4 hydrolase	3	6.12245	0.000421426	LNPEP, ERAP1, ERAP2	45	13	18559	95.1744	0.054519	0.0276415	0.491656
INTERPRO	IPR014782:Peptidase M1, membrane alanine aminopeptidase, N-terminal	3	6.12245	0.000490923	LNPEP, ERAP1, ERAP2	45	14	18559	88.3762	0.0632219	0.0215344	0.572522
GOTERM_BP_DIRECT	GO:0043171~peptide catabolic process	3	6.12245	0.00111946	LNPEP, ERAP1, ERAP2	39	22	16792	58.7133	0.293356	0.293356	1.493
GOTERM_MF_DIRECT	GO:0070006~metalloaminopeptidase activity	3	6.12245	0.00147906	LNPEP, ERAP1, ERAP2	43	23	16881	51.2063	0.170141	0.170141	1.69951
UP_KEYWORDS	Aminopeptidase	3	6.12245	0.00185777	LNPEP, ERAP1, ERAP2	48	28	20581	45.9397	0.197017	0.197017	2.1056
GOTERM_MF_DIRECT	GO:0004177~aminopeptidase activity	3	6.12245	0.00203908	LNPEP, ERAP1, ERAP2	43	27	16881	43.6202	0.226776	0.120668	2.33608
GOTERM_MF_DIRECT	GO:0042277~peptide binding	3	6.12245	0.00945241	LNPEP, ERAP1, ERAP2	43	59	16881	19.9618	0.697801	0.258564	10.4153
GOTERM_BP_DIRECT	GO:0008217~regulation of blood pressure	3	6.12245	0.00948194	LNPEP, ERAP1, ERAP2	39	65	16792	19.8722	0.947839	0.771613	12.0101
COG_ONTOLOGY	Amino acid transport and metabolism	3	6.12245	0.0152022	LNPEP, ERAP1, ERAP2	9	50	2026	13.5067	0.0737347	0.0737347	6.44521
UP_SEQ_FEATURE	metal ion-binding site:Zinc; catalytic	3	6.12245	0.0339245	LNPEP, ERAP1, ERAP2	46	129	20063	10.1431	0.99525	0.99525	33.9318
UP_KEYWORDS	Metalloprotease	3	6.12245	0.0471804	LNPEP, ERAP1, ERAP2	48	152	20581	8.46258	0.996664	0.613446	42.4838
UP_KEYWORDS	Signal-anchor	3	6.12245	0.278763	LNPEP, ERAP1, ERAP2	48	455	20581	2.82706	1	0.936349	97.6243
Annotation Cluster 2	Enrichment Score: 0.5134352580070438
Category	Term	Count	%	PValue	Genes	List Total	Pop Hits	Pop Total	Fold Enrichment	Bonferroni	Benjamini	FDR
UP_KEYWORDS	Transmembrane helix	16	32.6531	0.290425	TMEM210, TMEM203, PLXNA2, GRIN1, KCNK18, TOR4A, LMBRD1, SLC34A3, LRRC26, LNPEP, PNPLA7, ENTPD8, SLC18A2, SDCBP, ERAP1, ERAP2	48	5634	20581	1.21767	1	0.920363	98.0286
UP_KEYWORDS	Transmembrane	16	32.6531	0.294876	TMEM210, TMEM203, PLXNA2, GRIN1, KCNK18, TOR4A, LMBRD1, SLC34A3, LRRC26, LNPEP, PNPLA7, ENTPD8, SLC18A2, SDCBP, ERAP1, ERAP2	48	5651	20581	1.214	1	0.911532	98.1656
UP_SEQ_FEATURE	transmembrane region	14	28.5714	0.336528	TMEM203, PLXNA2, KCNK18, GRIN1, TOR4A, LMBRD1, SLC34A3, LRRC26, LNPEP, PNPLA7, ENTPD8, SLC18A2, ERAP1, ERAP2	46	5056	20063	1.2077	1	0.999997	99.2752
Annotation Cluster 3	Enrichment Score: 0.07629913544723414
Category	Term	Count	%	PValue	Genes	List Total	Pop Hits	Pop Total	Fold Enrichment	Bonferroni	Benjamini	FDR
UP_KEYWORDS	Nucleotide-binding	4	8.16327	0.787338	ENTPD8, CAMK2D, TOR4A, TUBB4B	48	1788	20581	0.959219	1	0.995358	100
UP_KEYWORDS	ATP-binding	3	6.12245	0.835988	ENTPD8, CAMK2D, TOR4A	48	1391	20581	0.924739	1	0.997746	100
GOTERM_MF_DIRECT	GO:0005524~ATP binding	3	6.12245	0.896895	ENTPD8, CAMK2D, TOR4A	43	1495	16881	0.787789	1	1	100

## Sheet: GO Senepol
TABLE S5 Gene ontology analysis of the genes included in genomic regions under selection in Colombian, Florida Cracker, Senepol and Texas Longhorn breeds.
Annotation Cluster 1	Enrichment Score: 3.5009730302722977
Category	Term	Count	%	PValue	Genes	List Total	Pop Hits	Pop Total	Fold Enrichment	Bonferroni	Benjamini	FDR
GOTERM_MF_DIRECT	GO:0005280~hydrogen:amino acid symporter activity	3	5.26316	2.37083e-05	SLC36A1, SLC36A2, SLC36A3	49	3	16881	344.51	0.00333733	0.00333733	0.0280047
GOTERM_MF_DIRECT	GO:0015187~glycine transmembrane transporter activity	3	5.26316	7.87408e-05	SLC36A1, SLC36A2, SLC36A3	49	5	16881	206.706	0.0110415	0.00553606	0.0929827
GOTERM_MF_DIRECT	GO:0015193~L-proline transmembrane transporter activity	3	5.26316	0.000117897	SLC36A1, SLC36A2, SLC36A3	49	6	16881	172.255	0.016487	0.00552614	0.139191
GOTERM_BP_DIRECT	GO:0015808~L-alanine transport	3	5.26316	0.000152832	SLC36A1, SLC36A2, SLC36A3	47	7	16792	153.119	0.0531033	0.0531033	0.209437
GOTERM_BP_DIRECT	GO:0035524~proline transmembrane transport	3	5.26316	0.000152832	SLC36A1, SLC36A2, SLC36A3	47	7	16792	153.119	0.0531033	0.0531033	0.209437
GOTERM_MF_DIRECT	GO:0015180~L-alanine transmembrane transporter activity	3	5.26316	0.000164756	SLC36A1, SLC36A2, SLC36A3	49	7	16881	147.647	0.0229647	0.00579128	0.194465
GOTERM_BP_DIRECT	GO:0015816~glycine transport	3	5.26316	0.000261084	SLC36A1, SLC36A2, SLC36A3	47	9	16792	119.092	0.0890063	0.0455401	0.357537
INTERPRO	IPR013057:Amino acid transporter, transmembrane	3	5.26316	0.000980686	SLC36A1, SLC36A2, SLC36A3	52	17	18559	62.983	0.133463	0.0691203	1.15942
GOTERM_MF_DIRECT	GO:0015078~hydrogen ion transmembrane transporter activity	3	5.26316	0.00371895	SLC36A1, SLC36A2, SLC36A3	49	32	16881	32.2978	0.408651	0.0997384	4.30619
GOTERM_BP_DIRECT	GO:1902600~hydrogen ion transmembrane transport	3	5.26316	0.0121246	SLC36A1, SLC36A2, SLC36A3	47	61	16792	17.571	0.987157	0.663357	15.408
Annotation Cluster 2	Enrichment Score: 2.370061005911802
Category	Term	Count	%	PValue	Genes	List Total	Pop Hits	Pop Total	Fold Enrichment	Bonferroni	Benjamini	FDR
INTERPRO	IPR003961:Fibronectin, type III	5	8.77193	0.00249379	IFNAR2, EGFLAM, LIFR, IFNGR2, IFNAR1	52	207	18559	8.62087	0.30549	0.114423	2.92417
UP_SEQ_FEATURE	domain:Fibronectin type-III 2	4	7.01754	0.00552041	EGFLAM, LIFR, IFNGR2, IFNAR1	55	133	20063	10.9709	0.702493	0.702493	6.79925
UP_SEQ_FEATURE	domain:Fibronectin type-III 1	4	7.01754	0.00563619	EGFLAM, LIFR, IFNGR2, IFNAR1	55	134	20063	10.889	0.709984	0.461468	6.93719
Annotation Cluster 3	Enrichment Score: 1.6833488968400085
Category	Term	Count	%	PValue	Genes	List Total	Pop Hits	Pop Total	Fold Enrichment	Bonferroni	Benjamini	FDR
INTERPRO	IPR015373:Interferon alpha/beta receptor, beta chain	3	5.26316	0.000328511	IFNAR2, IFNGR2, IFNAR1	52	10	18559	107.071	0.046838	0.046838	0.389764
KEGG_PATHWAY	hsa04630:Jak-STAT signaling pathway	4	7.01754	0.00586082	IFNAR2, LIFR, IFNGR2, IFNAR1	19	145	6910	10.0327	0.271972	0.146754	5.59581
GOTERM_BP_DIRECT	GO:0009615~response to virus	3	5.26316	0.0365046	IFNAR2, IFNGR2, IFNAR1	47	110	16792	9.74391	0.999998	0.929715	39.9567
KEGG_PATHWAY	hsa04650:Natural killer cell mediated cytotoxicity	3	5.26316	0.0393407	IFNAR2, IFNGR2, IFNAR1	19	122	6910	8.94305	0.885515	0.418317	32.5099
KEGG_PATHWAY	hsa04380:Osteoclast differentiation	3	5.26316	0.0447653	IFNAR2, IFNGR2, IFNAR1	19	131	6910	8.32865	0.915677	0.390198	36.152
KEGG_PATHWAY	hsa05162:Measles	3	5.26316	0.0460073	IFNAR2, IFNGR2, IFNAR1	19	133	6910	8.2034	0.921398	0.345506	36.9606
KEGG_PATHWAY	hsa05164:Influenza A	3	5.26316	0.07411	IFNAR2, IFNGR2, IFNAR1	19	174	6910	6.27042	0.984361	0.447885	52.9675
KEGG_PATHWAY	hsa05168:Herpes simplex infection	3	5.26316	0.0808848	IFNAR2, IFNGR2, IFNAR1	19	183	6910	5.96204	0.989481	0.43409	56.2325
Annotation Cluster 4	Enrichment Score: 0.8908209549699763
Category	Term	Count	%	PValue	Genes	List Total	Pop Hits	Pop Total	Fold Enrichment	Bonferroni	Benjamini	FDR
UP_KEYWORDS	Transmembrane helix	21	36.8421	0.0775415	TIMMDC1, SLC36A1, SLC36A2, EVA1C, SLC36A3, MRAP, FLT3, LIFR, ITSN1, IFNAR1, GART, TMEM50B, TMEM39A, IFNAR2, SLC1A3, CD80, UPK1B, POPDC2, IFNGR2, B4GALT4, MAATS1	55	5634	20581	1.39478	0.999947	0.806245	60.517
UP_KEYWORDS	Transmembrane	21	36.8421	0.0796079	TIMMDC1, SLC36A1, SLC36A2, EVA1C, SLC36A3, MRAP, FLT3, LIFR, ITSN1, IFNAR1, GART, TMEM50B, TMEM39A, IFNAR2, SLC1A3, CD80, UPK1B, POPDC2, IFNGR2, B4GALT4, MAATS1	55	5651	20581	1.39059	0.99996	0.764441	61.5235
GOTERM_CC_DIRECT	GO:0016021~integral component of membrane	20	35.0877	0.105594	TIMMDC1, SLC36A1, SLC36A2, EVA1C, SLC36A3, MRAP, FLT3, LIFR, ITSN1, GART, TMEM50B, TMEM39A, IFNAR2, SLC1A3, CD80, UPK1B, POPDC2, IFNGR2, B4GALT4, MAATS1	52	5163	18224	1.35759	0.99971	0.99971	68.8025
UP_SEQ_FEATURE	transmembrane region	18	31.5789	0.180723	TIMMDC1, SLC36A1, SLC36A2, EVA1C, SLC36A3, MRAP, FLT3, LIFR, IFNAR1, TMEM50B, TMEM39A, IFNAR2, SLC1A3, CD80, UPK1B, POPDC2, IFNGR2, B4GALT4	55	5056	20063	1.29867	1	0.995733	92.078
UP_KEYWORDS	Membrane	23	40.3509	0.298367	TIMMDC1, SLC36A1, SLC36A2, EVA1C, SLC36A3, MRAP, FLT3, G3BP1, LIFR, ITSN1, NUP155, IFNAR1, GART, TMEM50B, TMEM39A, IFNAR2, SLC1A3, CD80, UPK1B, POPDC2, IFNGR2, B4GALT4, MAATS1	55	7494	20581	1.14847	1	0.964041	98.3089
Annotation Cluster 5	Enrichment Score: 0.10606755353166589
Category	Term	Count	%	PValue	Genes	List Total	Pop Hits	Pop Total	Fold Enrichment	Bonferroni	Benjamini	FDR
UP_KEYWORDS	ATP-binding	4	7.01754	0.716294	HUNK, FLT3, G3BP1, GART	55	1391	20581	1.07606	1	0.997292	99.9999
UP_SEQ_FEATURE	nucleotide phosphate-binding region:ATP	3	5.26316	0.755048	HUNK, FLT3, GART	55	994	20063	1.10095	1	1	100
GOTERM_MF_DIRECT	GO:0005524~ATP binding	4	7.01754	0.810086	HUNK, FLT3, G3BP1, GART	49	1495	16881	0.921766	1	1	100
UP_KEYWORDS	Nucleotide-binding	4	7.01754	0.859277	HUNK, FLT3, G3BP1, GART	55	1788	20581	0.837136	1	0.998925	100

## Sheet: GO Texas Longhorn
TABLE S5 Gene ontology analysis of the genes included in genomic regions under selection in Colombian, Florida Cracker, Senepol and Texas Longhorn breeds.
Annotation Cluster 1	Enrichment Score: 0.8331460296137201
Category	Term	Count	%	PValue	Genes	List Total	Pop Hits	Pop Total	Fold Enrichment	Bonferroni	Benjamini	FDR
GOTERM_MF_DIRECT	GO:0004842~ubiquitin-protein transferase activity	3	8.82353	0.0966575	FBXL5, MALT1, NEDD4L	28	329	16881	5.4975	0.999675	0.999675	65.9725
GOTERM_BP_DIRECT	GO:0016567~protein ubiquitination	3	8.82353	0.119875	FBXL5, MALT1, NEDD4L	29	359	16792	4.83873	1	0.999997	81.7995
UP_KEYWORDS	Ubl conjugation pathway	3	8.82353	0.273274	FBXL5, MALT1, NEDD4L	32	680	20581	2.83745	1	0.979787	97.2853
Annotation Cluster 2	Enrichment Score: 0.5203691263326893
Category	Term	Count	%	PValue	Genes	List Total	Pop Hits	Pop Total	Fold Enrichment	Bonferroni	Benjamini	FDR
GOTERM_BP_DIRECT	GO:0006468~protein phosphorylation	3	8.82353	0.175745	ALPK2, IKBKB, TBCK	29	456	16792	3.80944	1	0.99999	92.4134
INTERPRO	IPR011009:Protein kinase-like domain	3	8.82353	0.222071	ALPK2, IKBKB, TBCK	32	531	18559	3.27666	1	1	93.9967
GOTERM_MF_DIRECT	GO:0005524~ATP binding	3	8.82353	0.703909	ALPK2, IKBKB, TBCK	28	1495	16881	1.20982	1	1	99.9998
Annotation Cluster 3	Enrichment Score: 0.010749847594112627
Category	Term	Count	%	PValue	Genes	List Total	Pop Hits	Pop Total	Fold Enrichment	Bonferroni	Benjamini	FDR
GOTERM_CC_DIRECT	GO:0016021~integral component of membrane	6	17.6471	0.943918	KIZ, CD38, GPAT4, SFRP1, TMEM177, SCTR	30	5163	18224	0.705946	1	0.999993	100
UP_KEYWORDS	Transmembrane helix	5	14.7059	0.984276	KIZ, CD38, GPAT4, TMEM177, SCTR	32	5634	20581	0.570781	1	1	100
UP_KEYWORDS	Transmembrane	5	14.7059	0.98465	KIZ, CD38, GPAT4, TMEM177, SCTR	32	5651	20581	0.569064	1	1	100
UP_SEQ_FEATURE	transmembrane region	4	11.7647	0.990073	CD38, GPAT4, TMEM177, SCTR	31	5056	20063	0.51202	1	1	100
